# Supplementary material for: Selective extracellular vesicle-mediated export of an overlapping set of microRNAs from multiple cell types
Source: BMC Genomics. 2012 Aug 1;13:357. doi: 10.1186/1471-2164-13-357 (PMC3532190; doi:10.1186/1471-2164-13-357)
Supplement: Additional file 1 — Table S1. RPMM cells and EVs. [file 1471-2164-13-357-S1.xlsx]

## Sheet: Cells&EVs_RPMM
Name	Cells RPMM	EV RPMM	Ratio EV/cells	Log2(EV/cells)
mir-451	0.399	3945	9887.22	13.2713
mir-150	0.4	2475	6187.5	12.5951
mir-142	0.4	360	900	9.81378
mir-494	0.4	225	562.5	9.13571
mir-122	0.4	217.5	543.75	9.0868
mir-483	0.798	240	300.752	8.23243
mir-379	1.197	262.5	219.298	7.77675
mir-146a	10.374	1321.22	127.359	6.99276
mir-411	1.995	232.5	116.541	6.8647
mir-320c-1	11.172	1162.5	104.055	6.7012
mir-410	0.4	37.5	93.75	6.55075
mir-320c-2	13.167	1185	89.9977	6.49182
mir-320d-1	4.788	390	81.4536	6.34791
mir-143	39.9	3232.5	81.015	6.34012
mir-1908	0.798	60	75.188	6.23243
mir-891a	1.995	135	67.6692	6.08043
mir-320d-2	5.985	382.5	63.9098	5.99796
mir-199a-1	0.4	22.5	56.25	5.81378
mir-139	5.586	300	53.7057	5.747
mir-3615	6.783	330	48.651	5.6044
mir-720	65.436	3157.5	48.2533	5.59255
mir-615	0.798	37.5	46.9925	5.55436
mir-144	0.34	15	44.1176	5.46328
mir-1249	1.197	52.5	43.8596	5.45482
mir-125a	214.662	9360	43.6034	5.44637
mir-199a-2	0.4	15	37.5	5.22882
mir-486	105.735	3900	36.8847	5.20495
mir-149	88.977	3142.5	35.3181	5.14234
mir-320b-1	19.152	667.5	34.8528	5.1232
mir-346	1.995	67.5	33.8346	5.08043
mir-2110	43.491	1380	31.7307	4.98781
mir-320	762.09	23190	30.4295	4.9274
mir-320b-2	21.945	667.5	30.417	4.9268
mir-3127	2.394	67.5	28.1955	4.81739
mir-1268	22.344	585	26.1815	4.71048
mir-3653	1.995	45	22.5564	4.49546
mir-766	18.753	420	22.3964	4.4852
mir-1274b	22.344	472.5	21.1466	4.40235
mir-328	31.521	637.5	20.2246	4.33804
mir-3180-4	0.399	7.5	18.797	4.23243
mir-193a	13.965	255	18.2599	4.19061
mir-197	472.416	8347.5	17.6698	4.14321
mir-1291	4.389	75	17.0882	4.09493
mir-339	91.371	1515	16.5808	4.05144
mir-129-2	12.768	210	16.4474	4.03978
mir-760	11.172	172.5	15.4404	3.94864
mir-129-1	13.965	202.5	14.5005	3.85803
mir-216b	7.182	97.5	13.5756	3.76294
mir-125b-2	97.755	1312.5	13.4264	3.747
mir-381	2.793	37.5	13.4264	3.747
mir-125b-1	98.553	1320	13.3938	3.74349
mir-99b	2065.22	27420	13.277	3.73086
mir-671	74.214	967.5	13.0366	3.7045
mir-1271	21.945	270	12.3035	3.621
mir-3177	18.354	225	12.2589	3.61576
mir-3144	21.945	255	11.62	3.53853
mir-4286	108.528	1245	11.4717	3.52001
mir-100	5.985	67.5	11.2782	3.49546
mir-92b	515.109	5542.5	10.7599	3.42759
mir-184	12.768	135	10.5733	3.40235
mir-342	10.773	112.5	10.4428	3.38443
mir-222	774.06	7882.5	10.1833	3.34814
mir-423	5737.22	55762.5	9.71943	3.28087
mir-877	467.229	4425	9.47073	3.24348
mir-935	81.795	772.5	9.44434	3.23945
mir-124-3	0.798	7.5	9.3985	3.23243
mir-3192	0.798	7.5	9.3985	3.23243
mir-191	9501.79	88717.5	9.33693	3.22295
mir-296	11.571	105	9.07441	3.1818
mir-574	9.975	90	9.02256	3.17354
mir-452	20.349	180	8.84564	3.14497
mir-1292	140.049	1222.5	8.72909	3.12583
mir-1274a	7.98	67.5	8.45865	3.08043
mir-505	92.568	780	8.42624	3.07489
mir-1246	782.838	6570	8.39254	3.06911
mir-3909	3.591	30	8.35422	3.0625
mir-200c	65.037	487.5	7.49573	2.90607
mir-22	91.371	660	7.2233	2.85266
mir-181a-2	237.006	1695	7.15172	2.83829
mir-200b	3.192	22.5	7.04887	2.81739
mir-181a-1	242.991	1687.5	6.9447	2.79591
mir-23a	294.861	2047.5	6.94395	2.79576
mir-1307	318.003	2182.5	6.86314	2.77887
mir-224	1.197	7.5	6.26566	2.64747
mir-767	1.197	7.5	6.26566	2.64747
mir-765	1.197	7.5	6.26566	2.64747
mir-1254	5.187	30	5.78369	2.53199
mir-664	26.733	150	5.61104	2.48827
mir-30c-1	1491.06	8362.5	5.60841	2.48759
mir-744	1087.67	6097.5	5.606	2.48697
mir-30c-2	1495.05	8370	5.59846	2.48503
mir-1-2	15.561	82.5	5.30172	2.40646
mir-34c	35.511	187.5	5.28005	2.40055
mir-126	1305.13	6330	4.8501	2.27801
mir-941-3	112.119	525	4.68252	2.22729
mir-941-1	113.316	517.5	4.56687	2.19121
mir-941-2	113.316	517.5	4.56687	2.19121
mir-941-4	114.912	517.5	4.50345	2.17103
mir-629	79.8	337.5	4.22932	2.08043
mir-940	3.591	15	4.17711	2.0625
mir-92a-2	5704.1	23370	4.09705	2.03459
mir-1296	25.935	105	4.04858	2.01742
mir-550a-2	5.586	22.5	4.02793	2.01004
mir-92a-1	6077.57	24472.5	4.02669	2.0096
mir-362	94.164	375	3.98241	1.99364
mir-484	191.52	750	3.91604	1.9694
mir-181b-1	97.755	367.5	3.7594	1.9105
mir-1273d	25.935	97.5	3.7594	1.9105
mir-491	7.98	30	3.7594	1.9105
mir-1301	63.042	232.5	3.68802	1.88285
mir-652	194.313	705	3.62817	1.85924
mir-181b-2	109.725	397.5	3.62269	1.85706
mir-1260b	175.56	607.5	3.46036	1.79092
mir-193b	205.485	697.5	3.39441	1.76316
mir-3928	28.728	97.5	3.3939	1.76294
mir-23b	654.759	2205	3.36765	1.75174
mir-186	8955.95	29400	3.28273	1.7149
mir-874	18.753	60	3.19949	1.67784
mir-128-2	250.173	795	3.1778	1.66803
mir-3187	9.576	30	3.13283	1.64747
let-7b	614.061	1897.5	3.09008	1.62765
let-7e	781.641	2392.5	3.06087	1.61394
mir-425	3221.53	9727.5	3.01953	1.59432
mir-185	497.154	1477.5	2.97192	1.57139
mir-181c	37.905	112.5	2.96795	1.56946
mir-501	37.905	112.5	2.96795	1.56946
mir-128-1	298.053	847.5	2.84345	1.50764
mir-1276	64.239	165	2.56853	1.36094
mir-1180	35.112	90	2.56323	1.35796
mir-550a-1	5.985	15	2.50627	1.32554
mir-2277	5.985	15	2.50627	1.32554
mir-375	46.683	112.5	2.40987	1.26896
mir-3176	22.344	52.5	2.34962	1.23243
mir-548j	12.768	30	2.34962	1.23243
mir-361	385.434	885	2.29611	1.19919
mir-625	13.167	30	2.27842	1.18804
mir-7-2	1107.62	2512.5	2.26837	1.18166
mir-7-3	1109.22	2497.5	2.25158	1.17094
mir-3065	90.174	202.5	2.24566	1.16714
let-7c	502.74	1125	2.23774	1.16204
mir-7-1	1162.29	2505	2.15523	1.10784
mir-1305	10.773	22.5	2.08855	1.0625
mir-3677	7.182	15	2.08855	1.0625
mir-449c	57.855	120	2.07415	1.05252
mir-324	71.421	142.5	1.99521	0.996542
mir-33a	46.284	90	1.94452	0.959411
mir-181d	77.406	150	1.93783	0.954445
mir-345	175.161	337.5	1.9268	0.946206
mir-627	93.765	180	1.91969	0.940875
mir-374b	562.191	1065	1.89437	0.921721
mir-19a	480.795	907.5	1.8875	0.916476
mir-331	27.93	52.5	1.8797	0.910502
mir-183	4244.96	7575	1.78447	0.835495
mir-1285-2	210.672	345	1.63762	0.711598
mir-365-2	96.558	157.5	1.63114	0.705884
mir-421	322.791	525	1.62644	0.701717
mir-182	10568.7	17145	1.62224	0.697988
mir-151	2316.99	3742.5	1.61524	0.691749
mir-3188	4.788	7.5	1.56642	0.647467
mir-589	216.258	337.5	1.56064	0.642134
mir-221	1850.96	2887.5	1.56	0.641546
mir-146b	2518.09	3862.5	1.5339	0.617206
mir-25	4072.99	6217.5	1.52652	0.610246
mir-577	64.239	97.5	1.51777	0.601953
mir-30b	732.564	1110	1.51523	0.599533
mir-99a	377.454	570	1.51012	0.594661
mir-103-2	21198.1	32010	1.51004	0.59459
mir-31	568.176	855	1.50482	0.589587
mir-103-1	21202.1	31897.5	1.50445	0.589239
mir-1255a	9.975	15	1.50376	0.588574
mir-365-1	95.361	142.5	1.49432	0.579491
mir-30a	5316.68	7912.5	1.48824	0.573609
mir-1266	20.349	30	1.47427	0.560005
mir-30d	45885	67515	1.4714	0.557185
mir-107	319.2	465	1.45677	0.54277
mir-152	585.732	832.5	1.4213	0.50721
mir-3168	16.359	22.5	1.37539	0.45984
mir-532	464.037	637.5	1.37381	0.458185
mir-1285-1	236.607	322.5	1.36302	0.446806
mir-93	16216.6	22057.5	1.36018	0.443802
mir-10b	7818.4	9997.5	1.27871	0.354693
mir-548k	23.541	30	1.27437	0.349787
mir-1280	198.303	240	1.21027	0.275328
mir-95	192.717	232.5	1.20643	0.270747
mir-194-2	373.863	442.5	1.18359	0.243168
mir-194-1	320.796	375	1.16897	0.225234
mir-27a	466.032	540	1.15872	0.21253
mir-3121	13.167	15	1.13921	0.188036
mir-3938	13.167	15	1.13921	0.188036
let-7d	279.699	315	1.12621	0.171477
mir-942	13.566	15	1.10571	0.144967
mir-1273c	6.783	7.5	1.10571	0.144967
mir-301a	77.007	82.5	1.07133	0.0994045
mir-3158-2	63.042	67.5	1.07071	0.0985742
mir-30e	11704.7	12307.5	1.0515	0.0724541
mir-215	415.359	435	1.04729	0.0666566
mir-3660	57.456	60	1.04428	0.0625049
mir-3158-1	64.638	67.5	1.04428	0.0625049
mir-196b	4189.1	4110	0.981117	-0.0275023
mir-10a	61446	59940	0.975491	-0.0358
mir-32	379.848	367.5	0.967492	-0.047678
mir-188	47.082	45	0.955779	-0.0652506
mir-132	601.692	540	0.897469	-0.156066
mir-28	297.255	262.5	0.88308	-0.179384
mir-192	3211.55	2790	0.868739	-0.203005
mir-196a-2	836.304	720	0.860931	-0.216031
mir-101-2	1943.53	1672.5	0.860548	-0.216672
mir-196a-1	647.178	547.5	0.845981	-0.241304
mir-1275	478.8	405	0.845865	-0.241501
mir-500a	71.421	60	0.840089	-0.251386
mir-101-1	1846.17	1530	0.828741	-0.271006
mir-26a-2	2173.75	1792.5	0.824611	-0.278214
mir-26a-1	2172.55	1785	0.821613	-0.283469
mir-27b	3669.6	3007.5	0.819571	-0.287059
mir-19b-1	820.743	652.5	0.795011	-0.330953
mir-708	444.486	352.5	0.793051	-0.334515
mir-1303	28.728	22.5	0.783208	-0.352533
mir-19b-2	822.339	630	0.766107	-0.384381
mir-548o	29.925	22.5	0.75188	-0.411426
mir-21	11497.6	8190	0.712324	-0.489395
mir-769	912.912	637.5	0.698315	-0.51805
mir-542	43.092	30	0.696185	-0.522458
mir-212	22.344	15	0.671321	-0.574925
mir-148a	41097	26092.5	0.6349	-0.655398
mir-17	40299	25507.5	0.632956	-0.659823
mir-24-2	4628.8	2805	0.605989	-0.722637
mir-24-1	4686.26	2835	0.604961	-0.725087
let-7a-3	9825.38	5872.5	0.597687	-0.742538
let-7i	264.537	157.5	0.59538	-0.748118
mir-29c	104.139	60	0.576153	-0.795476
let-7a-2	9676.15	5550	0.573575	-0.801945
let-7a-1	9703.68	5550	0.571948	-0.806044
mir-29a	805.182	450	0.55888	-0.83939
mir-3912	40.299	22.5	0.558327	-0.840819
mir-455	54.264	30	0.552853	-0.855033
mir-106b	7908.18	4222.5	0.533941	-0.905248
mir-548b	57.855	30	0.518538	-0.947479
mir-340	4503.91	2137.5	0.474587	-1.07525
mir-450a-1	48.279	22.5	0.466041	-1.10147
mir-106a	424.536	180	0.423992	-1.23789
mir-26b	1594.8	660	0.413844	-1.27284
mir-497	73.017	30	0.410863	-1.28327
mir-598	1066.13	435	0.408019	-1.29329
mir-15b	2820.93	1147.5	0.406781	-1.29768
mir-130b	2194.9	877.5	0.399791	-1.32268
let-7g	4999.47	1950	0.390041	-1.3583
mir-301b	59.052	22.5	0.38102	-1.39206
mir-29b-2	81.795	30	0.366771	-1.44705
mir-29b-1	82.194	30	0.36499	-1.45407
mir-660	125.685	45	0.358038	-1.48182
let-7f-1	15711.4	5535	0.352291	-1.50516
mir-210	263.34	90	0.341763	-1.54893
let-7f-2	16253.3	5520	0.339624	-1.55799
mir-18a	4535.03	1477.5	0.325797	-1.61796
mir-424	1230.91	397.5	0.322931	-1.6307
mir-20a	45087	14460	0.320713	-1.64064
mir-641	23.94	7.5	0.313283	-1.67446
mir-628	126.483	37.5	0.296483	-1.75398
mir-96	406.98	120	0.294855	-1.76192
mir-16-2	7225.49	2100	0.290638	-1.78271
mir-16-1	7222.3	2040	0.282459	-1.82389
mir-195	647.976	180	0.277788	-1.84794
mir-378	397404	109560	0.275689	-1.85889
mir-148b	18757	5047.5	0.2691	-1.89379
mir-450b	155.61	37.5	0.240987	-2.05297
mir-140	1181.04	277.5	0.234962	-2.0895
mir-548d-1	31.92	7.5	0.234962	-2.0895
mir-9-3	497.154	97.5	0.196116	-2.35022
mir-9-1	501.144	97.5	0.194555	-2.36175
mir-15a	2411.56	435	0.180381	-2.47088
mir-9-2	497.154	82.5	0.165945	-2.59123
mir-590	46.284	7.5	0.162043	-2.62555
mir-98	296.058	45	0.151997	-2.71788
mir-218-2	1343.43	157.5	0.117237	-3.0925
mir-218-1	1342.24	135	0.100578	-3.31361
mir-503	934.458	52.5	0.0561823	-4.15374
mir-454	313.614	15	0.0478295	-4.38596

## Sheet: miR-146_Cells&EVs
Name	Cells RPMM	EV RPMM	Ratio EV/cells	Log2(EV/cells)
mir-451	1.7	7982.52	4695.6	12.1971
mir-150	0.34	663	1950	10.9293
mir-122	0.34	663	1950	10.9293
mir-411	0.34	450.84	1326	10.3729
mir-142-3p	0.34	397.8	1170	10.1923
mir-494	0.34	344.76	1014	9.98584
mir-379	0.68	450.84	663	9.37287
mir-144	0.34	159.12	468	8.87036
mir-143	23.5	8327.28	354.352	8.46904
mir-410	0.34	79.56	234	7.87036
mir-486	72.8	7637.76	104.914	6.71307
mir-3168	1.7	159.12	93.6	6.54844
mir-139-5p	3.06	265.2	86.6667	6.43741
mir-381	1.02	79.56	78	6.2854
mir-767	0.68	53.04	78	6.2854
mir-1246	156	11456.6	73.44	6.19849
mir-483	1.7	79.56	46.8	5.54844
mir-720	69.4	3208.92	46.238	5.53101
mir-1291	6.46	291.72	45.1579	5.49691
mir-199a-5p	0.68	26.52	39	5.2854
mir-320d-1	16	583.44	36.465	5.18844
mir-320d-2	16.3	556.92	34.1669	5.09453
mir-320c-1	28.9	928.2	32.1176	5.00529
mir-320c-2	28.9	875.16	30.2824	4.92041
mir-1908	2.04	53.04	26	4.70044
mir-3192	1.02	26.52	26	4.70044
mir-1274a	7.82	185.64	23.7391	4.5692
mir-320b-2	34.3	795.6	23.1953	4.53576
mir-320b-1	35.4	795.6	22.4746	4.49022
mir-4286	72.1	1617.72	22.4372	4.48782
mir-887	2.38	53.04	22.2857	4.47805
mir-100	7.48	159.12	21.2727	4.41093
mir-204	3.4	53.04	15.6	3.96347
mir-1249	6.46	79.56	12.3158	3.62244
mir-346	4.42	53.04	12	3.58496
mir-940	8.84	106.08	12	3.58496
mir-1273c	8.84	106.08	12	3.58496
mir-7	3440	39727	11.5485	3.52964
mir-200b	2.38	26.52	11.1429	3.47805
mir-149	85.3	928.2	10.8816	3.44382
mir-3127	5.1	53.04	10.4	3.37851
mir-1274b	37.4	371.28	9.92727	3.3114
mir-92b	484	4800.12	9.9176	3.30999
mir-1280	10.9	106.08	9.73211	3.28275
mir-505	98.9	928.2	9.38524	3.23039
mir-320	1250	11483.2	9.18653	3.19952
mir-222	1200	10634.5	8.8621	3.14765
mir-221	1480	12968.3	8.76235	3.13132
mir-766	27.5	238.68	8.67927	3.11757
mir-615	3.06	26.52	8.66667	3.11548
mir-124	3.06	26.52	8.66667	3.11548
mir-3180-4	3.06	26.52	8.66667	3.11548
mir-23a	397	3421.08	8.61733	3.10724
mir-197	724	6046.56	8.3516	3.06205
mir-296	35.7	291.72	8.17143	3.03059
mir-891a	10.2	79.56	7.8	2.96347
mir-1266	20.4	159.12	7.8	2.96347
mir-484	196	1458.6	7.44184	2.89566
mir-3188	3.74	26.52	7.09091	2.82597
mir-935	129	901.68	6.98977	2.80524
mir-3677	15.3	106.08	6.93333	2.79355
mir-1260b	124	848.64	6.84387	2.77481
mir-92a-2	7620	50335	6.60564	2.7237
mir-3653	4.08	26.52	6.5	2.70044
mir-449c	79.6	503.88	6.33015	2.66224
mir-92a	8360	52138.3	6.23664	2.64077
mir-1180	69.4	424.32	6.11412	2.61215
mir-3909	4.76	26.52	5.57143	2.47805
mir-765	4.76	26.52	5.57143	2.47805
mir-2110	175	928.2	5.304	2.40708
mir-550a-2	20.4	106.08	5.2	2.37851
mir-224	5.1	26.52	5.2	2.37851
mir-491	21.1	106.08	5.02749	2.32984
mir-1271	47.9	238.68	4.98288	2.31698
mir-760	21.4	106.08	4.95701	2.30947
mir-664	21.4	106.08	4.95701	2.30947
mir-125a-5p	439	2121.6	4.8328	2.27286
mir-331	22.4	106.08	4.73571	2.24358
mir-452	30.3	132.6	4.37624	2.12969
mir-501	60.9	265.2	4.35468	2.12257
mir-423-5p	5290	22435.9	4.24119	2.08447
mir-3615	31.6	132.6	4.1962	2.06908
mir-548j	25.5	106.08	4.16	2.05658
mir-550a-1	20.4	79.56	3.9	1.96347
mir-2277	7.14	26.52	3.71429	1.89308
mir-3177	28.9	106.08	3.67059	1.87601
mir-342	43.5	159.12	3.65793	1.87103
mir-574	14.6	53.04	3.63288	1.86111
mir-212	14.6	53.04	3.63288	1.86111
mir-375	89.1	318.24	3.57172	1.83662
mir-671	158	556.92	3.52481	1.81755
mir-590	45.6	159.12	3.48947	1.80301
mir-193b	292	1007.76	3.45123	1.78711
mir-328	23.1	79.56	3.44416	1.78415
mir-339	178	609.96	3.42674	1.77684
let-7i	249	848.64	3.40819	1.76901
mir-125b-1	133	450.84	3.38977	1.76119
let-7b	1110	3739.32	3.36876	1.75222
mir-125b-2	134	450.84	3.36448	1.75038
mir-874	24.5	79.56	3.24735	1.69926
mir-1305	16.7	53.04	3.17605	1.66723
mir-361	330	1034.28	3.13418	1.64809
mir-19a	341	954.72	2.79977	1.48531
let-7c	756	2095.08	2.77127	1.47055
mir-191	15000	40893.8	2.72626	1.44692
mir-31	506	1379.04	2.72538	1.44646
mir-1301	68.7	185.64	2.70218	1.43413
mir-3938	19.7	53.04	2.69239	1.42889
mir-1268	79.9	212.16	2.65532	1.40889
mir-629	177	450.84	2.54712	1.34887
mir-193a	32	79.56	2.48625	1.31397
mir-126-3p	2080	5171.4	2.48625	1.31397
mir-365-1	64.3	159.12	2.47465	1.30722
mir-421	259	636.48	2.45745	1.29716
mir-25	4570	11218	2.4547	1.29554
mir-23b	987	2413.32	2.44511	1.2899
mir-128	293	716.04	2.44382	1.28914
mir-374b	417	981.24	2.35309	1.23456
mir-548k	68	159.12	2.34	1.22651
mir-3187	22.8	53.04	2.32632	1.21805
mir-942	22.8	53.04	2.32632	1.21805
mir-652	218	503.88	2.31138	1.20875
mir-941-2	218	503.88	2.31138	1.20875
mir-216b	23.5	53.04	2.25702	1.17442
mir-3121	23.8	53.04	2.22857	1.15612
mir-941-3	218	477.36	2.18972	1.13075
mir-941-1	218	477.36	2.18972	1.13075
mir-941-4	218	450.84	2.06807	1.04829
mir-365-2	64.3	132.6	2.06221	1.04419
mir-744	2510	5118.36	2.03919	1.02799
mir-503	66.6	132.6	1.99099	0.993487
mir-107	405	795.6	1.96444	0.974121
mir-22	296	556.92	1.88149	0.911873
mir-1303	14.3	26.52	1.85455	0.891066
mir-324	187	344.76	1.84364	0.882554
mir-1307	685	1246.44	1.81962	0.863638
mir-181a-1	896	1591.2	1.77589	0.828545
mir-184	136	238.68	1.755	0.811471
mir-625	30.9	53.04	1.7165	0.779474
mir-99b	4900	8353.8	1.70486	0.769651
mir-132	315	530.4	1.68381	0.751729
mir-93	20500	33415.2	1.63001	0.704881
mir-129-5p	49.3	79.56	1.61379	0.690456
mir-3144	50.3	79.56	1.58171	0.661485
mir-1292	256	397.8	1.55391	0.635899
mir-1285-2	549	848.64	1.54579	0.628347
mir-362	123	185.64	1.50927	0.593849
let-7d	497	742.56	1.49408	0.579262
mir-1285-1	574	848.64	1.47847	0.564102
mir-3176	55.1	79.56	1.44392	0.529991
mir-3912	37.1	53.04	1.42965	0.515662
mir-1254	18.7	26.52	1.41818	0.504043
mir-532	730	1034.28	1.41682	0.502658
mir-185	1060	1485.12	1.40106	0.486515
mir-196b	8340	11562.7	1.38642	0.471362
mir-210	211	291.72	1.38256	0.467341
mir-181d	157	212.16	1.35134	0.434388
mir-181b	277	371.28	1.34036	0.422622
mir-103	29300	38082.7	1.29975	0.378236
mir-3660	83.6	106.08	1.2689	0.343578
mir-200c	273	344.76	1.26286	0.336691
mir-500a	64.6	79.56	1.23158	0.300509
mir-340	1870	2280.72	1.21964	0.286451
mir-196a	969	1166.88	1.20421	0.268088
mir-548b	68.7	79.56	1.15808	0.211733
mir-3928	46.9	53.04	1.13092	0.177493
mir-32	352	397.8	1.13011	0.176468
let-7e	1190	1299.48	1.092	0.126973
mir-425	4040	4402.32	1.08968	0.123909
mir-641	24.8	26.52	1.06935	0.0967407
mir-30a	8920	9494.16	1.06437	0.0899967
mir-877	2000	2121.6	1.0608	0.0851527
mir-548o	25.5	26.52	1.04	0.0565835
mir-19b-2	694	716.04	1.03176	0.0451045
mir-1296	25.8	26.52	1.02791	0.0397097
mir-301b	52.4	53.04	1.01221	0.017514
mir-27a	708	716.04	1.01136	0.0162908
mir-1-2	26.5	26.52	1.00075	0.00108842
mir-19b-1	694	689.52	0.993545	-0.00934326
mir-30d	51700	51051	0.987447	-0.0182251
mir-151	3020	2837.64	0.939616	-0.089857
mir-152	1130	1060.8	0.938761	-0.0911701
mir-1276	142	132.6	0.933803	-0.0988102
mir-33a	57.5	53.04	0.922435	-0.116481
mir-1273d	29.2	26.52	0.908219	-0.138888
mir-28	296	265.2	0.895946	-0.158516
mir-548d-1	29.9	26.52	0.886957	-0.173065
mir-589	214	185.64	0.867477	-0.205103
let-7g	5580	4826.64	0.864989	-0.209246
mir-345	186	159.12	0.855484	-0.225187
mir-497	64.6	53.04	0.821053	-0.284453
mir-769	878	716.04	0.815535	-0.294181
mir-99a	398	318.24	0.799598	-0.322653
mir-186	14600	11668.8	0.799233	-0.323312
mir-30b	672	530.4	0.789286	-0.34138
mir-106a	237	185.64	0.783291	-0.352379
mir-98	205	159.12	0.776195	-0.365509
mir-29c	103	79.56	0.772427	-0.372529
mir-26a	2380	1803.36	0.757714	-0.400274
mir-30e	17300	13021.3	0.752677	-0.409896
mir-95	181	132.6	0.732597	-0.448909
mir-454	254	185.64	0.730866	-0.452321
mir-183	6980	5091.84	0.72949	-0.45504
mir-708	412	291.72	0.708058	-0.49806
mir-101	1990	1379.04	0.692985	-0.529104
mir-3065	117	79.56	0.68	-0.556393
mir-181c	78.5	53.04	0.675669	-0.565612
mir-30c	2250	1511.64	0.67184	-0.57381
mir-627	216	132.6	0.613889	-0.703951
mir-378	192000	117696	0.612999	-0.706044
mir-542	132	79.56	0.602727	-0.730423
mir-577	135	79.56	0.589333	-0.762844
mir-188	92.8	53.04	0.571552	-0.807044
mir-27b	5580	3155.88	0.56557	-0.822223
mir-424	878	477.36	0.54369	-0.879143
mir-146b	3670	1962.48	0.534736	-0.903102
mir-10b	13600	7107.36	0.5226	-0.936221
mir-17	41500	21587.3	0.520175	-0.94293
mir-29b	51	26.52	0.52	-0.943416
mir-3158	105	53.04	0.505143	-0.985237
mir-1255a	55.1	26.52	0.481307	-1.05497
mir-26b	1440	689.52	0.478833	-1.0624
let-7a	16400	7107.36	0.433376	-1.20631
mir-1275	256	106.08	0.414375	-1.27099
mir-21	13000	5357.04	0.41208	-1.279
mir-215	1030	424.32	0.411961	-1.27942
mir-182	15500	6126.12	0.395234	-1.33922
mir-15b	2780	1087.32	0.391122	-1.35431
mir-301a	71.4	26.52	0.371429	-1.42884
mir-16	7190	2625.48	0.365157	-1.45341
mir-130b	2180	769.08	0.352789	-1.50312
mir-192	7560	2598.96	0.343778	-1.54045
mir-148a	47300	15434.6	0.326314	-1.61567
mir-148b	17300	5383.56	0.311188	-1.68414
mir-18a	4520	1405.56	0.310965	-1.68518
mir-24	6060	1856.4	0.306337	-1.70681
mir-450a-3p	88.4	26.52	0.3	-1.73697
mir-455	88.7	26.52	0.298985	-1.74185
mir-29a	978	291.72	0.298282	-1.74525
mir-34c	89.1	26.52	0.297643	-1.74834
mir-598	1400	397.8	0.284143	-1.81531
mir-20a	52700	14957.3	0.283819	-1.81696
let-7f	25000	6550.44	0.262018	-1.93226
mir-10a	109000	27633.8	0.253521	-1.97982
mir-106b	10600	2598.96	0.245185	-2.02806
mir-194	576	132.6	0.230208	-2.11899
mir-195	289	53.04	0.183529	-2.44592
mir-15a	2120	371.28	0.175132	-2.51348
mir-140	1130	185.64	0.164283	-2.60574
mir-660	191	26.52	0.138848	-2.84842
mir-628	227	26.52	0.116828	-3.09754
mir-96	538	53.04	0.0985874	-3.34245
mir-9	579	53.04	0.0916062	-3.44841
mir-218	1460	132.6	0.0908219	-3.46082
mir-450b	327	26.52	0.0811009	-3.62414
