# Supplementary material for: Selective extracellular vesicle-mediated export of an overlapping set of microRNAs from multiple cell types
Source: BMC Genomics. 2012 Aug 1;13:357. doi: 10.1186/1471-2164-13-357 (PMC3532190; doi:10.1186/1471-2164-13-357)
Supplement: Additional file 2 — Table S2. Full list of ranked miRNAs shown in Figure 6. [file 1471-2164-13-357-S2.xlsx]

## Sheet: Sheet1
miRNA	A	B	C	D	E	F	G	H	I	J		K
mir-451	1	1	4	2	6	1	62	1		2		1
mir-150	2	2	338	317	603	48	497	3	1			2
mir-142-3p	3	5	470	488	710	707	714	69	3			4
mir-494	4	6	83	22	228	436	692	53		3		303
mir-122	5	3	1	1	98	13	18			16		143
mir-483	6	17	242	126								602
mir-379	7	7	201	127	142	111	325					724
mir-146a	8		301	348	576	468	636		31			5
mir-411	9	4	124	29	386	79	393					340
mir-320c-1	10	23
mir-410	11	10	230	92	197	161	267					669
mir-320c-2	12	24
mir-320d-1	13	21
mir-143	14	9	18	5	178	209	499					100
mir-1908	15	25								19
mir-891a	16	56			429	287	361
mir-320d-2	17	22
mir-199a-5p	18	20	93	82	209	279	237					193
mir-139-5p	19	13	497	405	200	188	252					14
mir-3615	20	82
mir-720	21	18	276	350						73		282
mir-615	22	50
mir-144	23	8	71	3	136	45	364					6
mir-1249	24	34
mir-125a-5p	25	77	469	456	406	154	552					88
mir-486	27	11	2	6	79	128	278		71			3
mir-149	28	40	547	557	321	315	162					371
mir-320b-1	29	29
mir-346	30	35	6	107	264	336	329					446
mir-2110	31	70
mir-320	32	46	89	76				44	58			411
mir-320b-2	33	28
mir-3127	34	41
mir-1268	35	109								27
mir-3653	36	64
mir-766	37	49			494	565	204
mir-1274b	38	42								50		709
mir-328	39	94	317	478	402	353	282		70			283
mir-3180-4	40	52
mir-193a	41	111
mir-197	42	54	448	508	538	680	362		64			72
mir-1291	43	19
mir-339	44	95
mir-129-5p	45	143	267	498	76	292	472					236
mir-760	46	75	109	248	32	18	2					671
mir-129-5p	47	143	267	498	76	292	472					236
mir-216b	48	124	410	254	122	189	233					142
mir-381	49	14	197	57	480	50	447	55				616
mir-99b	50	140	531	568	85	165	527			69		426
mir-671	51	91
mir-1271	52	74
mir-3177	53	86
mir-3144	54	144
mir-4286	55	30
mir-100	56	32	266	296	207	486	623					93
mir-92b	57	43	348	293	244	219	174			45		73
mir-184	58	138	34	30	84	32	8	12				87
mir-342	59	87							25
mir-222	60	47	505	485	621	471	659	10	65			58
mir-423-5p	61	81	81	61	247	164	491					130
mir-877	62	172	44	78	29	16	313					771
mir-935	63	60			382	311	345
mir-3192	65	26
mir-191	66	105	322	454	661	693	476	39	46	64		10
mir-296	67	55						5
mir-574	68	88							67
mir-452	69	79	70	44	17	153	452	63				707
mir-1292	70	145
mir-1274a	71	27								47		192
mir-505	72	45	187	521	528	576	541					354
mir-1246	73	16								1
mir-3909	74	68
mir-200c	75	161	94	336	633	467	588			60		179
mir-22	76	133	443	461	574	477	643			80		99
mir-181a	77		461	490	637	536	610			84		84
mir-200b	78	39	115	421	185	241	509			53		289
mir-23a	79	53	200	353	577	36	638	18		63		52
mir-1307	80	136								78		767
mir-224	81	72	91	63	143	202	216					312
mir-767	82	15										670
mir-765	83	69			24	101	92			4
mir-1254	84	152
mir-664	85	76										346
mir-30c	86	208	391	420	639	637	632	36		42		50
mir-744	87	130	489	384	697	704	704					357
mir-1-2	88	178
mir-34c	89	240	484	56								515
mir-126-3p	90	112	423	114								290
mir-941-1	91	127
mir-629	92	110			564	505	479
mir-940	93	36			218	295	163
mir-92a	94	66	182	263	575	554	571			52		68
mir-1296	95	175
mir-550a-2	96	71
mir-362	97	147
mir-484	98	58	599	575	551	420	498		60			525
mir-1273d	99	185
mir-491	100	73	277	367								444
mir-1301	101	107
mir-652	102	122	451	518	656	500	701			61		175
mir-181b	103	158	434	520	625	645	604					118
mir-1260b	104	62
mir-193b	105	93	550	515	600	598	613					415
mir-3928	106	166
mir-23b	107	116	378	424	597	481	628	47		62		63
mir-186	108	194	571	585	565	496	575		34	32		16
mir-874	109	100	583	580	64	184	561					744
mir-128	110	117	376	468	605	556	607					110
mir-3187	111	120
let-7b	112	98			507	542	627	27	48			78
let-7e	113	168	80	116	522	140	668	68		56		91
mir-425	114	169	315	398	626	564	622			67		39
mir-185	115	154	400	198	680	632	699	66		71		27
mir-181c	116	207	355	481	651	642	629					36
mir-501	117	80
mir-1276	118	183
mir-1180	119	67
mir-550a-1	120	84
mir-2277	121	85
mir-375	122	90	273	261	116	308	326					520
mir-3176	123	150
mir-548j	124	83
mir-361	125	102	513	463								97
mir-625	126	139			619	631	543			68
mir-7	127	38			690	695	590
mir-3065	128	206
let-7c	129	104	125	262	534	514	648	25		33		70
mir-1305	131	101								10
mir-3677	132	61
mir-449c	133	65	255	142								30
mir-324	134	135
mir-33a	135	184			712	709	674
mir-181d	136	157	607	474	602	698	513		11			60
mir-345	137	190			500	178	634		12	85
mir-627	138	209			471	147	456
mir-374b	139	118			692	618	675
mir-19a	140	103	622	587	695	671	681					44
mir-331	141	78							32
mir-183	142	203	97	160	647	596	246	29	69			71
mir-1285-2	143	146
mir-365-2	144	129
mir-421	145	114	148	180	563	297	531					208
mir-182	146	227	442	503	660	323	367	48				141
mir-151	147	181							63
mir-3188	148	59
mir-589	149	188			448	613	533
mir-221	150	48	512	437	589	413	608			41		62
mir-146b	151	216	346	440				30	4			342
mir-25	152	115	172	220	595	574	600					25
mir-577	153	212			372	414	99
mir-30b	154	195	567	548	663	630	640					102
mir-99a	155	193	585	582	171	523	676					663
mir-103	156	159	436	431	615	609	646		56	90		12
mir-31	157	106	525	255	312	227	109					279
mir-1255a	158	221
mir-365-1	159	113
mir-30a	160	171	492	479	462	170	617			31		65
mir-1266	161	57
mir-30d	162	180	447	370	542	439	562					55
mir-107	163	132	494	483	659	624	654	40		91		9
mir-152	164	182	326	281	623	628	658					166
mir-3168	165	12
mir-532	166	153							6
mir-1285-1	167	149
mir-93	168	142	473	432	658	633	626			77		46
mir-10b	169	217	56	4	109	93	478					191
mir-548k	170	119
mir-1280	171	44								57
mir-95	172	201			368	342	346
mir-194	173	246	449	497	606	379	524					183
mir-27a	174	177	368	428	628	7	695			54		145
mir-3121	175	125
mir-3938	176	108
let-7d	177	148	293	417	679	646	656	58				40
mir-942	178	121			176	130	418
mir-1273c	179	37
mir-301a	180	229	639	619	677	688	642			92		124
mir-30e	182	200	617	561	654	601	680					23
mir-215	183	226	311	172	527	443	432					447
mir-3660	184	160
mir-196b	185	155	122	34	561	215	36		42			204
mir-10a	186	244	195	147	356	250	312	4				246
mir-32	187	167	628	566	708	708	641					111
mir-188	188	213
mir-132	189	141	84	372	607	580	602					335
mir-28	190	186	527	529								316
mir-192	191	232	521	509	578	521	396					134
mir-101	192	205			698	689	709
mir-196a	193	164	22	20	609	398	266					270
mir-1275	194	224								22
mir-500a	195	162
mir-26a	197	199	404	444	655	625	670	13				61
mir-27b	198	214	454	452	617	488	652	32		51		147
mir-708	200	204	102	473	77	135	261					377
mir-1303	201	134
mir-548o	202	173
mir-21	203	225	214	333	646	673	682			58		107
mir-769	204	192
mir-542	205	211
mir-212	206	89	76	297	540	313	578					688
mir-148a	207	233	542	266	648	635	592					57
mir-17	208	218	445	418	670	611	647	34		79		33
mir-24	209	236	409	411	599	347	660	14		74		128
let-7a	210	223			629	638	669		37	48		51
let-7i	211	96	425	396	668	619	678			59		11
mir-29c	212	198	594	558	685	643	691					101
mir-29a	213	239	412	453	640	582	684	37				54
mir-3912	214	151
mir-455	215	238	149	513								712
mir-106b	216	245	538	460	684	659	706	46	17	86		7
mir-548b	217	165
mir-340	218	163			707	555	711		30
mir-450a-3p	219	237	279	414								634
mir-106a	220	196	582	553					52	72		18
mir-26b	221	222	334	331	674	607	661			20		32
mir-497	222	191	605	380	468	453	286					185
mir-598	223	241	104	137	249	557	483					263
mir-15b	224	228	369	394	686	670	651	9				19
mir-130b	225	231	486	268	618	599	612	11		81		155
let-7g	226	189	363	404	691	652	700		13	36		34
mir-301b	227	176	580	583	644	677	556					509
mir-29b	228	219	509	441	706	703	705					48
mir-660	229	250			601	532	697
mir-210	231	156	533	439	642	672	710			89		589
let-7f	232	243	227	327	696	678	688	65		46		49
mir-18a	233	235	562	533	700	675	637					83
mir-424	234	215			669	103	667					653
mir-20a	235	242	493	462	671	597	650	20				64
mir-641	236	170			183	104	55	28
mir-628	237	251							39
mir-96	238	252	370	345	702	173	340					514
mir-16	239	230	417	415	666	617	649	49		83		15
mir-195	240	247	433	279	594	562	601	38	21			113
mir-378	241	210	474	540	585	621	633					405
mir-148b	242	234	485	312	631	593	715					42
mir-450b	243	255
mir-140	244	249	620	604					8			69
mir-548d-1	245	187
mir-15a	246	248	612	551	694	686	693					13
mir-9	247	253	191	149	693	700	522	7				522
mir-590	248	92
mir-98	249	197	441	408	681	690	671					305
mir-218	250	254	119	13	335	581	198					281
mir-503	251	131	573	492	665	258	665					430
mir-454	252	202			675	667	690	67		44
