# Supplementary material for: Selective extracellular vesicle-mediated export of an overlapping set of microRNAs from multiple cell types
Source: BMC Genomics. 2012 Aug 1;13:357. doi: 10.1186/1471-2164-13-357 (PMC3532190; doi:10.1186/1471-2164-13-357)
Supplement: Additional file 3 — Table S3. Target predictions. [file 1471-2164-13-357-S3.xlsx]

## Sheet: microT_CDS_targets
Ensembl Transcript ID
ENST00000001146
ENST00000002596
ENST00000003084
ENST00000004921
ENST00000005257
ENST00000005259
ENST00000005756
ENST00000011473
ENST00000011619
ENST00000013222
ENST00000016171
ENST00000016946
ENST00000020926
ENST00000023897
ENST00000025008
ENST00000037869
ENST00000040738
ENST00000053243
ENST00000054666
ENST00000078652
ENST00000083182
ENST00000164316
ENST00000175091
ENST00000179259
ENST00000195656
ENST00000198765
ENST00000200135
ENST00000201015
ENST00000205402
ENST00000205636
ENST00000206423
ENST00000207437
ENST00000209929
ENST00000215832
ENST00000216373
ENST00000216410
ENST00000216513
ENST00000216554
ENST00000216774
ENST00000216807
ENST00000216832
ENST00000217515
ENST00000217964
ENST00000218340
ENST00000218343
ENST00000218436
ENST00000219084
ENST00000219169
ENST00000219281
ENST00000219334
ENST00000219627
ENST00000220325
ENST00000220429
ENST00000220478
ENST00000220531
ENST00000220592
ENST00000220597
ENST00000220876
ENST00000220959
ENST00000221086
ENST00000222002
ENST00000222145
ENST00000222345
ENST00000222543
ENST00000222553
ENST00000222573
ENST00000222690
ENST00000222803
ENST00000223023
ENST00000223145
ENST00000223324
ENST00000223865
ENST00000224237
ENST00000224756
ENST00000225171
ENST00000225235
ENST00000225388
ENST00000225394
ENST00000225719
ENST00000225724
ENST00000225726
ENST00000225777
ENST00000225972
ENST00000225973
ENST00000226067
ENST00000226382
ENST00000226440
ENST00000226460
ENST00000227451
ENST00000228437
ENST00000228865
ENST00000228958
ENST00000229314
ENST00000229335
ENST00000229384
ENST00000229570
ENST00000229866
ENST00000230036
ENST00000230122
ENST00000230859
ENST00000230990
ENST00000231021
ENST00000231228
ENST00000231461
ENST00000231504
ENST00000231509
ENST00000233055
ENST00000233154
ENST00000233190
ENST00000233557
ENST00000233714
ENST00000233892
ENST00000233969
ENST00000234310
ENST00000234313
ENST00000234725
ENST00000235307
ENST00000236192
ENST00000236925
ENST00000237536
ENST00000237596
ENST00000237612
ENST00000237837
ENST00000237853
ENST00000237937
ENST00000238616
ENST00000238738
ENST00000239231
ENST00000239367
ENST00000239374
ENST00000239446
ENST00000239878
ENST00000239882
ENST00000239940
ENST00000239944
ENST00000240050
ENST00000240101
ENST00000240185
ENST00000240285
ENST00000240851
ENST00000241125
ENST00000241261
ENST00000241274
ENST00000242066
ENST00000242210
ENST00000242315
ENST00000242351
ENST00000242365
ENST00000242375
ENST00000242480
ENST00000242728
ENST00000242809
ENST00000243346
ENST00000243706
ENST00000243961
ENST00000244020
ENST00000244227
ENST00000244745
ENST00000244766
ENST00000244769
ENST00000244815
ENST00000244869
ENST00000245255
ENST00000245479
ENST00000245663
ENST00000245680
ENST00000246006
ENST00000246024
ENST00000246070
ENST00000246166
ENST00000246229
ENST00000246657
ENST00000247178
ENST00000247461
ENST00000248076
ENST00000248098
ENST00000248150
ENST00000248272
ENST00000248598
ENST00000249064
ENST00000249075
ENST00000249269
ENST00000249377
ENST00000249647
ENST00000249822
ENST00000249923
ENST00000250635
ENST00000251170
ENST00000251181
ENST00000251334
ENST00000251757
ENST00000251761
ENST00000252032
ENST00000252115
ENST00000252444
ENST00000252477
ENST00000252669
ENST00000252723
ENST00000252744
ENST00000252992
ENST00000253144
ENST00000253159
ENST00000253329
ENST00000253332
ENST00000253381
ENST00000253458
ENST00000253686
ENST00000253801
ENST00000253815
ENST00000253925
ENST00000254029
ENST00000254101
ENST00000254260
ENST00000254262
ENST00000254321
ENST00000254653
ENST00000254663
ENST00000254799
ENST00000254821
ENST00000254868
ENST00000254940
ENST00000254958
ENST00000255476
ENST00000256015
ENST00000256062
ENST00000256079
ENST00000256103
ENST00000256178
ENST00000256246
ENST00000256412
ENST00000256429
ENST00000256442
ENST00000256458
ENST00000256495
ENST00000256496
ENST00000256545
ENST00000256578
ENST00000256592
ENST00000256637
ENST00000256646
ENST00000256689
ENST00000256720
ENST00000256722
ENST00000256861
ENST00000257290
ENST00000257309
ENST00000257430
ENST00000257665
ENST00000257696
ENST00000257724
ENST00000257749
ENST00000257776
ENST00000257836
ENST00000257901
ENST00000258157
ENST00000258198
ENST00000258341
ENST00000258349
ENST00000258399
ENST00000258403
ENST00000258418
ENST00000258526
ENST00000258704
ENST00000258729
ENST00000258735
ENST00000258739
ENST00000258962
ENST00000258963
ENST00000258991
ENST00000259034
ENST00000259119
ENST00000259154
ENST00000259467
ENST00000259512
ENST00000259997
ENST00000260008
ENST00000260056
ENST00000260113
ENST00000260126
ENST00000260147
ENST00000260246
ENST00000260357
ENST00000260363
ENST00000260526
ENST00000260643
ENST00000260645
ENST00000260777
ENST00000260803
ENST00000260926
ENST00000261023
ENST00000261038
ENST00000261168
ENST00000261182
ENST00000261192
ENST00000261205
ENST00000261207
ENST00000261226
ENST00000261263
ENST00000261303
ENST00000261304
ENST00000261308
ENST00000261340
ENST00000261349
ENST00000261359
ENST00000261401
ENST00000261413
ENST00000261509
ENST00000261510
ENST00000261537
ENST00000261593
ENST00000261652
ENST00000261660
ENST00000261667
ENST00000261674
ENST00000261716
ENST00000261726
ENST00000261738
ENST00000261811
ENST00000261834
ENST00000261847
ENST00000261858
ENST00000261864
ENST00000261867
ENST00000261890
ENST00000261942
ENST00000261978
ENST00000262017
ENST00000262031
ENST00000262043
ENST00000262056
ENST00000262063
ENST00000262065
ENST00000262095
ENST00000262126
ENST00000262135
ENST00000262225
ENST00000262233
ENST00000262348
ENST00000262352
ENST00000262376
ENST00000262384
ENST00000262419
ENST00000262435
ENST00000262460
ENST00000262551
ENST00000262646
ENST00000262650
ENST00000262676
ENST00000262717
ENST00000262795
ENST00000262839
ENST00000262952
ENST00000263035
ENST00000263054
ENST00000263095
ENST00000263102
ENST00000263182
ENST00000263228
ENST00000263245
ENST00000263275
ENST00000263331
ENST00000263384
ENST00000263409
ENST00000263441
ENST00000263468
ENST00000263512
ENST00000263635
ENST00000263665
ENST00000263672
ENST00000263674
ENST00000263681
ENST00000263697
ENST00000263707
ENST00000263708
ENST00000263754
ENST00000263773
ENST00000263802
ENST00000263816
ENST00000263851
ENST00000263904
ENST00000263997
ENST00000264031
ENST00000264033
ENST00000264047
ENST00000264167
ENST00000264183
ENST00000264229
ENST00000264245
ENST00000264260
ENST00000264276
ENST00000264318
ENST00000264433
ENST00000264444
ENST00000264538
ENST00000264646
ENST00000264663
ENST00000264867
ENST00000264888
ENST00000264896
ENST00000264903
ENST00000264904
ENST00000264907
ENST00000264926
ENST00000264977
ENST00000265000
ENST00000265070
ENST00000265071
ENST00000265073
ENST00000265085
ENST00000265109
ENST00000265138
ENST00000265162
ENST00000265165
ENST00000265175
ENST00000265192
ENST00000265343
ENST00000265354
ENST00000265362
ENST00000265371
ENST00000265437
ENST00000265495
ENST00000265562
ENST00000265603
ENST00000265728
ENST00000265734
ENST00000265742
ENST00000265840
ENST00000265866
ENST00000265872
ENST00000265963
ENST00000265992
ENST00000265997
ENST00000266025
ENST00000266252
ENST00000266427
ENST00000266517
ENST00000266579
ENST00000266581
ENST00000266589
ENST00000266646
ENST00000266659
ENST00000266682
ENST00000266712
ENST00000266718
ENST00000267079
ENST00000267116
ENST00000267430
ENST00000267434
ENST00000267460
ENST00000267516
ENST00000267950
ENST00000267984
ENST00000268035
ENST00000268182
ENST00000268251
ENST00000268349
ENST00000268489
ENST00000268613
ENST00000268616
ENST00000269000
ENST00000269138
ENST00000269141
ENST00000269187
ENST00000269197
ENST00000269394
ENST00000269499
ENST00000269576
ENST00000269701
ENST00000269886
ENST00000269919
ENST00000270112
ENST00000270225
ENST00000270364
ENST00000270649
ENST00000271426
ENST00000271469
ENST00000271532
ENST00000271699
ENST00000272223
ENST00000272322
ENST00000272425
ENST00000272732
ENST00000272831
ENST00000272898
ENST00000273047
ENST00000273062
ENST00000273063
ENST00000273145
ENST00000273406
ENST00000273598
ENST00000273660
ENST00000274140
ENST00000274192
ENST00000274203
ENST00000274457
ENST00000274629
ENST00000274643
ENST00000274712
ENST00000275053
ENST00000275072
ENST00000275513
ENST00000275954
ENST00000276520
ENST00000276533
ENST00000276681
ENST00000276925
ENST00000277570
ENST00000277746
ENST00000278198
ENST00000278379
ENST00000278590
ENST00000278772
ENST00000278916
ENST00000278947
ENST00000279873
ENST00000280009
ENST00000280097
ENST00000280098
ENST00000280154
ENST00000280200
ENST00000280258
ENST00000280326
ENST00000280481
ENST00000280612
ENST00000280614
ENST00000280665
ENST00000281038
ENST00000281081
ENST00000281131
ENST00000281156
ENST00000281187
ENST00000281189
ENST00000281321
ENST00000281416
ENST00000281419
ENST00000281508
ENST00000281703
ENST00000281722
ENST00000281741
ENST00000281753
ENST00000281821
ENST00000282003
ENST00000282041
ENST00000282059
ENST00000282074
ENST00000282077
ENST00000282278
ENST00000282541
ENST00000282570
ENST00000282574
ENST00000282588
ENST00000282670
ENST00000282701
ENST00000282869
ENST00000282892
ENST00000282903
ENST00000283147
ENST00000283195
ENST00000283351
ENST00000283441
ENST00000283558
ENST00000283628
ENST00000283645
ENST00000283875
ENST00000283921
ENST00000284049
ENST00000284110
ENST00000284136
ENST00000284202
ENST00000284268
ENST00000284320
ENST00000284382
ENST00000284601
ENST00000284674
ENST00000284856
ENST00000284881
ENST00000285206
ENST00000285518
ENST00000285689
ENST00000286070
ENST00000286104
ENST00000286143
ENST00000286298
ENST00000286307
ENST00000286448
ENST00000286452
ENST00000286485
ENST00000286523
ENST00000286548
ENST00000286614
ENST00000286648
ENST00000286657
ENST00000286744
ENST00000286760
ENST00000286800
ENST00000286956
ENST00000287156
ENST00000287239
ENST00000287463
ENST00000287538
ENST00000287675
ENST00000287713
ENST00000287878
ENST00000287898
ENST00000287957
ENST00000287996
ENST00000288050
ENST00000288139
ENST00000288266
ENST00000288561
ENST00000289272
ENST00000289431
ENST00000289788
ENST00000290039
ENST00000290209
ENST00000290271
ENST00000290341
ENST00000290607
ENST00000291187
ENST00000291232
ENST00000291421
ENST00000291442
ENST00000291770
ENST00000292123
ENST00000292174
ENST00000292211
ENST00000292301
ENST00000292535
ENST00000292782
ENST00000292894
ENST00000293677
ENST00000293780
ENST00000294241
ENST00000294454
ENST00000294740
ENST00000294742
ENST00000295024
ENST00000295087
ENST00000295190
ENST00000295208
ENST00000295213
ENST00000295228
ENST00000295238
ENST00000295448
ENST00000295452
ENST00000295461
ENST00000295568
ENST00000295571
ENST00000295628
ENST00000295729
ENST00000295770
ENST00000295797
ENST00000295822
ENST00000295851
ENST00000295859
ENST00000295864
ENST00000296015
ENST00000296027
ENST00000296028
ENST00000296137
ENST00000296154
ENST00000296306
ENST00000296328
ENST00000296351
ENST00000296529
ENST00000296533
ENST00000296564
ENST00000296575
ENST00000296582
ENST00000296839
ENST00000296933
ENST00000297142
ENST00000297153
ENST00000297161
ENST00000297323
ENST00000297632
ENST00000297761
ENST00000297857
ENST00000297904
ENST00000298097
ENST00000298119
ENST00000298130
ENST00000298159
ENST00000298171
ENST00000298181
ENST00000298249
ENST00000298316
ENST00000298355
ENST00000298552
ENST00000298573
ENST00000298693
ENST00000298966
ENST00000298999
ENST00000299106
ENST00000299192
ENST00000299233
ENST00000299293
ENST00000299322
ENST00000299340
ENST00000299351
ENST00000299377
ENST00000299563
ENST00000299608
ENST00000299665
ENST00000299667
ENST00000299697
ENST00000299767
ENST00000299796
ENST00000300035
ENST00000300087
ENST00000300091
ENST00000300181
ENST00000300258
ENST00000300302
ENST00000300515
ENST00000300540
ENST00000300571
ENST00000300589
ENST00000300651
ENST00000301030
ENST00000301038
ENST00000301050
ENST00000301215
ENST00000301310
ENST00000301765
ENST00000301790
ENST00000301807
ENST00000301887
ENST00000302060
ENST00000302251
ENST00000302259
ENST00000302326
ENST00000302345
ENST00000302350
ENST00000302432
ENST00000302475
ENST00000302503
ENST00000302558
ENST00000302805
ENST00000302938
ENST00000303052
ENST00000303116
ENST00000303236
ENST00000303383
ENST00000303531
ENST00000303538
ENST00000303575
ENST00000303622
ENST00000303635
ENST00000303660
ENST00000303697
ENST00000303922
ENST00000304053
ENST00000304101
ENST00000304363
ENST00000304385
ENST00000304434
ENST00000304661
ENST00000304678
ENST00000304718
ENST00000304735
ENST00000304808
ENST00000304890
ENST00000304916
ENST00000304917
ENST00000304987
ENST00000305123
ENST00000305299
ENST00000305428
ENST00000305479
ENST00000305557
ENST00000305632
ENST00000305747
ENST00000305786
ENST00000305799
ENST00000305883
ENST00000305921
ENST00000305963
ENST00000306100
ENST00000306107
ENST00000306108
ENST00000306121
ENST00000306139
ENST00000306156
ENST00000306200
ENST00000306304
ENST00000306329
ENST00000306346
ENST00000306434
ENST00000306467
ENST00000306560
ENST00000306621
ENST00000306698
ENST00000306799
ENST00000306904
ENST00000306999
ENST00000307089
ENST00000307142
ENST00000307145
ENST00000307169
ENST00000307221
ENST00000307305
ENST00000307358
ENST00000307378
ENST00000307465
ENST00000307533
ENST00000307630
ENST00000307719
ENST00000307729
ENST00000307808
ENST00000307864
ENST00000307980
ENST00000308120
ENST00000308249
ENST00000308259
ENST00000308299
ENST00000308304
ENST00000308330
ENST00000308547
ENST00000308742
ENST00000308976
ENST00000309007
ENST00000309027
ENST00000309060
ENST00000309086
ENST00000309100
ENST00000309166
ENST00000309186
ENST00000309309
ENST00000309311
ENST00000309384
ENST00000309395
ENST00000309428
ENST00000309446
ENST00000309495
ENST00000309558
ENST00000309594
ENST00000309703
ENST00000309784
ENST00000309865
ENST00000309950
ENST00000309964
ENST00000309971
ENST00000309982
ENST00000310045
ENST00000310046
ENST00000310078
ENST00000310128
ENST00000310227
ENST00000310396
ENST00000310421
ENST00000310430
ENST00000310454
ENST00000310496
ENST00000310528
ENST00000310546
ENST00000310754
ENST00000310827
ENST00000310862
ENST00000310916
ENST00000310958
ENST00000311015
ENST00000311085
ENST00000311086
ENST00000311106
ENST00000311128
ENST00000311202
ENST00000311303
ENST00000311322
ENST00000311403
ENST00000311437
ENST00000311559
ENST00000311630
ENST00000311637
ENST00000311921
ENST00000312010
ENST00000312017
ENST00000312239
ENST00000312350
ENST00000312377
ENST00000312413
ENST00000312493
ENST00000312498
ENST00000312575
ENST00000312960
ENST00000312994
ENST00000313105
ENST00000313117
ENST00000313143
ENST00000313150
ENST00000313349
ENST00000313495
ENST00000313516
ENST00000313519
ENST00000313552
ENST00000313619
ENST00000313768
ENST00000313833
ENST00000313871
ENST00000313899
ENST00000313957
ENST00000314011
ENST00000314074
ENST00000314118
ENST00000314319
ENST00000314393
ENST00000314395
ENST00000314607
ENST00000314797
ENST00000314957
ENST00000315022
ENST00000315249
ENST00000315264
ENST00000315322
ENST00000315596
ENST00000315699
ENST00000315948
ENST00000316059
ENST00000316459
ENST00000316851
ENST00000316981
ENST00000317020
ENST00000317089
ENST00000317235
ENST00000317318
ENST00000317357
ENST00000317483
ENST00000317509
ENST00000317589
ENST00000317656
ENST00000317749
ENST00000317837
ENST00000318063
ENST00000318130
ENST00000318160
ENST00000318245
ENST00000318308
ENST00000318315
ENST00000318426
ENST00000318511
ENST00000318796
ENST00000318833
ENST00000318881
ENST00000318985
ENST00000319119
ENST00000319170
ENST00000319264
ENST00000319357
ENST00000319420
ENST00000319465
ENST00000319540
ENST00000319592
ENST00000319610
ENST00000319653
ENST00000319822
ENST00000319855
ENST00000319888
ENST00000319946
ENST00000320057
ENST00000320238
ENST00000320393
ENST00000320481
ENST00000320717
ENST00000320816
ENST00000320927
ENST00000320934
ENST00000320963
ENST00000321027
ENST00000321063
ENST00000321196
ENST00000321322
ENST00000321337
ENST00000321358
ENST00000321370
ENST00000321424
ENST00000321437
ENST00000321458
ENST00000321545
ENST00000321578
ENST00000321660
ENST00000321662
ENST00000321795
ENST00000321867
ENST00000321871
ENST00000322002
ENST00000322067
ENST00000322157
ENST00000322215
ENST00000322342
ENST00000322348
ENST00000322434
ENST00000322507
ENST00000322610
ENST00000322611
ENST00000322652
ENST00000322886
ENST00000322896
ENST00000322937
ENST00000323061
ENST00000323108
ENST00000323223
ENST00000323327
ENST00000323372
ENST00000323400
ENST00000323438
ENST00000323443
ENST00000323460
ENST00000323496
ENST00000323570
ENST00000323584
ENST00000323666
ENST00000323798
ENST00000324000
ENST00000324198
ENST00000324306
ENST00000324309
ENST00000324324
ENST00000324333
ENST00000324364
ENST00000324446
ENST00000324453
ENST00000324689
ENST00000324695
ENST00000324705
ENST00000324896
ENST00000325006
ENST00000325083
ENST00000325110
ENST00000325129
ENST00000325144
ENST00000325222
ENST00000325327
ENST00000325590
ENST00000325596
ENST00000325658
ENST00000325748
ENST00000325881
ENST00000325926
ENST00000325960
ENST00000326005
ENST00000326018
ENST00000326080
ENST00000326176
ENST00000326232
ENST00000326335
ENST00000326505
ENST00000326654
ENST00000326682
ENST00000326737
ENST00000326840
ENST00000326950
ENST00000326958
ENST00000326972
ENST00000327230
ENST00000327245
ENST00000327299
ENST00000327441
ENST00000327443
ENST00000327570
ENST00000327739
ENST00000327767
ENST00000327794
ENST00000327827
ENST00000328086
ENST00000328092
ENST00000328142
ENST00000328252
ENST00000328345
ENST00000328392
ENST00000328459
ENST00000328469
ENST00000328819
ENST00000328902
ENST00000329035
ENST00000329047
ENST00000329138
ENST00000329153
ENST00000329255
ENST00000329271
ENST00000329286
ENST00000329335
ENST00000329438
ENST00000329516
ENST00000329553
ENST00000329654
ENST00000329684
ENST00000329713
ENST00000329856
ENST00000329994
ENST00000330014
ENST00000330062
ENST00000330154
ENST00000330258
ENST00000330346
ENST00000330386
ENST00000330387
ENST00000330514
ENST00000330688
ENST00000330796
ENST00000330824
ENST00000330909
ENST00000330927
ENST00000330997
ENST00000331070
ENST00000331113
ENST00000331116
ENST00000331161
ENST00000331162
ENST00000331243
ENST00000331301
ENST00000331343
ENST00000331397
ENST00000331715
ENST00000331825
ENST00000331871
ENST00000332127
ENST00000332160
ENST00000332191
ENST00000332307
ENST00000332397
ENST00000332670
ENST00000332700
ENST00000332707
ENST00000332749
ENST00000332776
ENST00000332811
ENST00000332884
ENST00000332990
ENST00000333003
ENST00000333010
ENST00000333209
ENST00000333337
ENST00000333385
ENST00000333554
ENST00000333590
ENST00000333677
ENST00000333725
ENST00000333995
ENST00000334109
ENST00000334121
ENST00000334176
ENST00000334288
ENST00000334289
ENST00000334329
ENST00000334461
ENST00000334567
ENST00000334598
ENST00000334651
ENST00000334701
ENST00000334705
ENST00000334709
ENST00000334736
ENST00000334744
ENST00000334746
ENST00000334756
ENST00000334878
ENST00000334955
ENST00000335007
ENST00000335056
ENST00000335183
ENST00000335247
ENST00000335255
ENST00000335272
ENST00000335407
ENST00000335472
ENST00000335551
ENST00000335659
ENST00000335661
ENST00000335681
ENST00000335712
ENST00000335749
ENST00000335754
ENST00000335877
ENST00000336077
ENST00000336078
ENST00000336083
ENST00000336125
ENST00000336126
ENST00000336273
ENST00000336278
ENST00000336356
ENST00000336483
ENST00000336592
ENST00000336648
ENST00000336735
ENST00000336761
ENST00000336775
ENST00000336812
ENST00000336824
ENST00000336838
ENST00000336930
ENST00000337002
ENST00000337174
ENST00000337179
ENST00000337273
ENST00000337303
ENST00000337322
ENST00000337339
ENST00000337351
ENST00000337363
ENST00000337387
ENST00000337677
ENST00000337743
ENST00000337777
ENST00000338086
ENST00000338087
ENST00000338205
ENST00000338230
ENST00000338356
ENST00000338368
ENST00000338527
ENST00000338561
ENST00000338585
ENST00000338626
ENST00000338785
ENST00000338882
ENST00000338909
ENST00000338957
ENST00000338965
ENST00000338983
ENST00000339120
ENST00000339217
ENST00000339235
ENST00000339290
ENST00000339351
ENST00000339397
ENST00000339486
ENST00000339561
ENST00000339562
ENST00000339569
ENST00000339594
ENST00000339618
ENST00000339746
ENST00000339898
ENST00000339924
ENST00000339942
ENST00000339976
ENST00000340010
ENST00000340073
ENST00000340125
ENST00000340160
ENST00000340162
ENST00000340188
ENST00000340208
ENST00000340249
ENST00000340353
ENST00000340385
ENST00000340541
ENST00000340553
ENST00000340674
ENST00000340694
ENST00000340749
ENST00000340800
ENST00000340829
ENST00000340918
ENST00000340990
ENST00000341148
ENST00000341233
ENST00000341362
ENST00000341394
ENST00000341420
ENST00000341550
ENST00000341681
ENST00000341724
ENST00000341752
ENST00000341772
ENST00000341783
ENST00000341845
ENST00000341865
ENST00000341983
ENST00000342217
ENST00000342222
ENST00000342266
ENST00000342320
ENST00000342348
ENST00000342374
ENST00000342415
ENST00000342437
ENST00000342462
ENST00000342550
ENST00000342652
ENST00000342677
ENST00000342743
ENST00000342745
ENST00000342756
ENST00000342771
ENST00000342788
ENST00000342833
ENST00000343106
ENST00000343123
ENST00000343139
ENST00000343218
ENST00000343269
ENST00000343295
ENST00000343305
ENST00000343505
ENST00000343599
ENST00000343648
ENST00000343702
ENST00000343736
ENST00000343936
ENST00000344094
ENST00000344120
ENST00000344226
ENST00000344283
ENST00000344337
ENST00000344484
ENST00000344517
ENST00000344526
ENST00000344707
ENST00000344720
ENST00000344731
ENST00000344775
ENST00000344788
ENST00000344852
ENST00000344862
ENST00000344989
ENST00000344998
ENST00000345080
ENST00000345122
ENST00000345125
ENST00000345317
ENST00000345382
ENST00000345392
ENST00000345429
ENST00000345739
ENST00000346027
ENST00000346165
ENST00000346166
ENST00000346248
ENST00000346249
ENST00000346299
ENST00000346562
ENST00000346571
ENST00000346618
ENST00000346806
ENST00000347108
ENST00000347230
ENST00000347476
ENST00000347624
ENST00000347770
ENST00000348367
ENST00000348513
ENST00000348544
ENST00000348849
ENST00000349606
ENST00000349751
ENST00000349830
ENST00000350485
ENST00000350997
ENST00000351004
ENST00000351008
ENST00000351097
ENST00000351218
ENST00000351328
ENST00000351354
ENST00000351358
ENST00000351698
ENST00000351797
ENST00000351817
ENST00000352151
ENST00000352511
ENST00000352689
ENST00000352690
ENST00000352867
ENST00000353065
ENST00000353194
ENST00000353442
ENST00000353617
ENST00000353788
ENST00000353909
ENST00000354184
ENST00000354200
ENST00000354204
ENST00000354300
ENST00000354336
ENST00000354440
ENST00000354452
ENST00000354461
ENST00000354500
ENST00000354514
ENST00000354570
ENST00000354662
ENST00000354667
ENST00000354685
ENST00000354719
ENST00000354725
ENST00000354734
ENST00000354764
ENST00000354826
ENST00000354833
ENST00000354842
ENST00000354853
ENST00000354930
ENST00000354983
ENST00000355053
ENST00000355083
ENST00000355235
ENST00000355264
ENST00000355288
ENST00000355311
ENST00000355411
ENST00000355439
ENST00000355459
ENST00000355485
ENST00000355549
ENST00000355585
ENST00000355619
ENST00000355637
ENST00000355650
ENST00000355673
ENST00000355683
ENST00000355691
ENST00000355765
ENST00000355780
ENST00000355930
ENST00000356017
ENST00000356079
ENST00000356090
ENST00000356142
ENST00000356152
ENST00000356248
ENST00000356321
ENST00000356347
ENST00000356352
ENST00000356362
ENST00000356370
ENST00000356444
ENST00000356454
ENST00000356457
ENST00000356505
ENST00000356531
ENST00000356609
ENST00000356641
ENST00000356642
ENST00000356644
ENST00000356692
ENST00000356715
ENST00000356722
ENST00000356731
ENST00000356737
ENST00000356797
ENST00000356799
ENST00000356891
ENST00000356971
ENST00000357033
ENST00000357055
ENST00000357065
ENST00000357103
ENST00000357116
ENST00000357132
ENST00000357195
ENST00000357215
ENST00000357277
ENST00000357301
ENST00000357304
ENST00000357387
ENST00000357390
ENST00000357393
ENST00000357398
ENST00000357401
ENST00000357421
ENST00000357460
ENST00000357464
ENST00000357472
ENST00000357578
ENST00000357591
ENST00000357637
ENST00000357650
ENST00000357703
ENST00000357721
ENST00000357731
ENST00000357743
ENST00000357749
ENST00000357754
ENST00000357842
ENST00000357854
ENST00000357934
ENST00000357998
ENST00000358015
ENST00000358056
ENST00000358075
ENST00000358117
ENST00000358136
ENST00000358138
ENST00000358144
ENST00000358149
ENST00000358151
ENST00000358160
ENST00000358178
ENST00000358224
ENST00000358234
ENST00000358293
ENST00000358313
ENST00000358387
ENST00000358450
ENST00000358460
ENST00000358465
ENST00000358511
ENST00000358531
ENST00000358533
ENST00000358583
ENST00000358598
ENST00000358691
ENST00000358706
ENST00000358751
ENST00000358752
ENST00000358755
ENST00000358869
ENST00000358951
ENST00000359142
ENST00000359203
ENST00000359236
ENST00000359246
ENST00000359247
ENST00000359332
ENST00000359358
ENST00000359388
ENST00000359429
ENST00000359481
ENST00000359486
ENST00000359491
ENST00000359511
ENST00000359530
ENST00000359614
ENST00000359676
ENST00000359798
ENST00000359801
ENST00000359814
ENST00000359834
ENST00000359867
ENST00000359901
ENST00000359930
ENST00000359995
ENST00000360009
ENST00000360011
ENST00000360056
ENST00000360093
ENST00000360110
ENST00000360222
ENST00000360249
ENST00000360265
ENST00000360299
ENST00000360338
ENST00000360342
ENST00000360357
ENST00000360359
ENST00000360364
ENST00000360402
ENST00000360409
ENST00000360413
ENST00000360416
ENST00000360449
ENST00000360458
ENST00000360507
ENST00000360524
ENST00000360541
ENST00000360594
ENST00000360635
ENST00000360647
ENST00000360655
ENST00000360669
ENST00000360672
ENST00000360683
ENST00000360693
ENST00000360697
ENST00000360726
ENST00000360742
ENST00000360752
ENST00000360771
ENST00000360772
ENST00000360820
ENST00000360839
ENST00000360861
ENST00000360911
ENST00000360954
ENST00000361055
ENST00000361099
ENST00000361138
ENST00000361154
ENST00000361170
ENST00000361215
ENST00000361236
ENST00000361272
ENST00000361320
ENST00000361333
ENST00000361367
ENST00000361377
ENST00000361421
ENST00000361443
ENST00000361444
ENST00000361481
ENST00000361525
ENST00000361526
ENST00000361545
ENST00000361564
ENST00000361565
ENST00000361582
ENST00000361618
ENST00000361627
ENST00000361634
ENST00000361642
ENST00000361669
ENST00000361716
ENST00000361717
ENST00000361723
ENST00000361781
ENST00000361794
ENST00000361804
ENST00000361833
ENST00000361902
ENST00000361905
ENST00000361925
ENST00000362004
ENST00000362011
ENST00000362063
ENST00000366113
ENST00000366119
ENST00000366508
ENST00000366525
ENST00000366539
ENST00000366563
ENST00000366598
ENST00000366610
ENST00000366645
ENST00000366654
ENST00000366663
ENST00000366672
ENST00000366690
ENST00000366711
ENST00000366818
ENST00000366832
ENST00000366844
ENST00000366862
ENST00000366873
ENST00000366920
ENST00000366948
ENST00000366952
ENST00000366969
ENST00000366977
ENST00000366997
ENST00000367015
ENST00000367020
ENST00000367021
ENST00000367061
ENST00000367080
ENST00000367084
ENST00000367088
ENST00000367102
ENST00000367164
ENST00000367206
ENST00000367218
ENST00000367245
ENST00000367260
ENST00000367270
ENST00000367328
ENST00000367350
ENST00000367380
ENST00000367385
ENST00000367397
ENST00000367405
ENST00000367414
ENST00000367431
ENST00000367434
ENST00000367446
ENST00000367456
ENST00000367462
ENST00000367463
ENST00000367467
ENST00000367474
ENST00000367500
ENST00000367503
ENST00000367559
ENST00000367570
ENST00000367584
ENST00000367588
ENST00000367604
ENST00000367612
ENST00000367623
ENST00000367630
ENST00000367671
ENST00000367682
ENST00000367711
ENST00000367731
ENST00000367734
ENST00000367866
ENST00000367891
ENST00000367921
ENST00000367975
ENST00000368026
ENST00000368171
ENST00000368315
ENST00000368322
ENST00000368346
ENST00000368378
ENST00000368417
ENST00000368489
ENST00000368494
ENST00000368526
ENST00000368564
ENST00000368596
ENST00000368599
ENST00000368635
ENST00000368642
ENST00000368655
ENST00000368806
ENST00000368825
ENST00000368834
ENST00000368836
ENST00000368850
ENST00000368863
ENST00000368876
ENST00000368890
ENST00000368911
ENST00000368918
ENST00000368975
ENST00000368977
ENST00000368989
ENST00000369000
ENST00000369002
ENST00000369003
ENST00000369026
ENST00000369075
ENST00000369080
ENST00000369155
ENST00000369199
ENST00000369202
ENST00000369208
ENST00000369209
ENST00000369248
ENST00000369271
ENST00000369272
ENST00000369278
ENST00000369287
ENST00000369327
ENST00000369351
ENST00000369386
ENST00000369405
ENST00000369426
ENST00000369445
ENST00000369448
ENST00000369452
ENST00000369467
ENST00000369498
ENST00000369499
ENST00000369519
ENST00000369523
ENST00000369535
ENST00000369544
ENST00000369575
ENST00000369577
ENST00000369580
ENST00000369581
ENST00000369670
ENST00000369697
ENST00000369701
ENST00000369709
ENST00000369720
ENST00000369722
ENST00000369741
ENST00000369751
ENST00000369774
ENST00000369847
ENST00000369849
ENST00000369871
ENST00000369888
ENST00000369936
ENST00000369962
ENST00000369964
ENST00000369977
ENST00000370005
ENST00000370007
ENST00000370014
ENST00000370035
ENST00000370050
ENST00000370125
ENST00000370132
ENST00000370152
ENST00000370184
ENST00000370192
ENST00000370238
ENST00000370308
ENST00000370331
ENST00000370396
ENST00000370401
ENST00000370419
ENST00000370421
ENST00000370423
ENST00000370452
ENST00000370457
ENST00000370479
ENST00000370490
ENST00000370520
ENST00000370544
ENST00000370549
ENST00000370550
ENST00000370558
ENST00000370629
ENST00000370641
ENST00000370689
ENST00000370715
ENST00000370750
ENST00000370754
ENST00000370779
ENST00000370790
ENST00000370791
ENST00000370801
ENST00000370857
ENST00000370859
ENST00000370895
ENST00000370900
ENST00000370947
ENST00000370950
ENST00000370979
ENST00000370982
ENST00000370995
ENST00000371002
ENST00000371004
ENST00000371018
ENST00000371019
ENST00000371030
ENST00000371036
ENST00000371060
ENST00000371068
ENST00000371079
ENST00000371083
ENST00000371103
ENST00000371109
ENST00000371116
ENST00000371117
ENST00000371120
ENST00000371122
ENST00000371157
ENST00000371178
ENST00000371199
ENST00000371205
ENST00000371244
ENST00000371304
ENST00000371327
ENST00000371335
ENST00000371348
ENST00000371352
ENST00000371388
ENST00000371402
ENST00000371432
ENST00000371471
ENST00000371477
ENST00000371501
ENST00000371509
ENST00000371541
ENST00000371581
ENST00000371627
ENST00000371667
ENST00000371675
ENST00000371691
ENST00000371703
ENST00000371737
ENST00000371795
ENST00000371826
ENST00000371830
ENST00000371852
ENST00000371880
ENST00000371890
ENST00000371901
ENST00000371904
ENST00000371930
ENST00000371953
ENST00000372010
ENST00000372037
ENST00000372073
ENST00000372106
ENST00000372134
ENST00000372201
ENST00000372234
ENST00000372313
ENST00000372356
ENST00000372398
ENST00000372406
ENST00000372491
ENST00000372556
ENST00000372573
ENST00000372602
ENST00000372686
ENST00000372695
ENST00000372771
ENST00000372795
ENST00000372806
ENST00000372807
ENST00000372837
ENST00000372899
ENST00000372900
ENST00000372917
ENST00000372980
ENST00000373008
ENST00000373021
ENST00000373037
ENST00000373059
ENST00000373095
ENST00000373109
ENST00000373202
ENST00000373204
ENST00000373210
ENST00000373214
ENST00000373238
ENST00000373256
ENST00000373258
ENST00000373323
ENST00000373331
ENST00000373342
ENST00000373399
ENST00000373449
ENST00000373477
ENST00000373482
ENST00000373504
ENST00000373508
ENST00000373517
ENST00000373521
ENST00000373546
ENST00000373555
ENST00000373605
ENST00000373627
ENST00000373643
ENST00000373644
ENST00000373670
ENST00000373747
ENST00000373766
ENST00000373789
ENST00000373830
ENST00000373878
ENST00000373896
ENST00000373910
ENST00000373926
ENST00000373930
ENST00000373939
ENST00000373965
ENST00000373968
ENST00000373975
ENST00000374001
ENST00000374024
ENST00000374039
ENST00000374089
ENST00000374114
ENST00000374126
ENST00000374171
ENST00000374228
ENST00000374232
ENST00000374255
ENST00000374259
ENST00000374271
ENST00000374327
ENST00000374379
ENST00000374403
ENST00000374423
ENST00000374459
ENST00000374466
ENST00000374510
ENST00000374512
ENST00000374531
ENST00000374556
ENST00000374566
ENST00000374574
ENST00000374581
ENST00000374586
ENST00000374596
ENST00000374616
ENST00000374625
ENST00000374641
ENST00000374647
ENST00000374686
ENST00000374721
ENST00000374723
ENST00000374737
ENST00000374767
ENST00000374819
ENST00000374871
ENST00000374888
ENST00000374897
ENST00000374930
ENST00000374979
ENST00000374990
ENST00000375011
ENST00000375110
ENST00000375120
ENST00000375255
ENST00000375276
ENST00000375281
ENST00000375300
ENST00000375370
ENST00000375395
ENST00000375480
ENST00000375528
ENST00000375571
ENST00000375590
ENST00000375625
ENST00000375629
ENST00000375644
ENST00000375650
ENST00000375652
ENST00000375735
[truncated: 761 more rows]

## Sheet: Starbase_targets
Gene symbol
AARS
ABCF1
ABCF2
ABHD13
ABI1
ABLIM1
ACADSB
ACAP2
ACBD3
ACBD5
ACBD6
ACD
ACPL2
ACSL4
ACTG1
ACTL6A
ACTR2
ACVR1B
ACVR2A
ACVR2B
ACYP1
ADAM10
ADAM19
ADARB1
ADD1
ADD3
ADIPOR1
ADIPOR2
ADK
ADNP
ADNP2
ADO
ADRB1
ADRBK1
AEN
AFF1
AFF4
AGFG1
AGPAT1
AGPAT5
AGPAT9
AKAP11
AKT1S1
AKT3
ALCAM
ALDH1A2
ALG1
ALG8
AMMECR1L
AMPH
ANAPC16
ANKHD1
ANKMY2
ANKRD12
ANKRD13A
ANKRD13C
ANKRD17
ANKRD27
ANKRD34A
ANKRD54
AOC2
AOC3
AP1G1
AP1S1
AP2A1
AP2B1
AP2M1
AP3M1
AP3M2
AP3S2
APBB3
APC
APH1A
APLP1
APOLD1
APPL1
ARAP2
ARCN1
ARF1
ARFIP1
ARG2
ARGLU1
ARHGAP12
ARHGAP19
ARHGAP20
ARHGAP5
ARHGAP8
ARID2
ARID5B
ARL13B
ARL3
ARL6IP1
ARL6IP5
ARL8A
ARL8B
ARMC1
ARMC5
ARPC4
ARPC5
ARPP19
ARRDC3
ARRDC4
ASAP1
ASH1L
ASXL2
ATF3
ATF5
ATF7
ATF7IP
ATG12
ATG9A
ATN1
ATP10D
ATP11A
ATP1B1
ATP2B1
ATP5G2
ATP6V1A
ATP6V1B2
ATP6V1C2
ATP6V1G1
ATXN1
ATXN3
AURKA
AUTS2
AZIN1
BACH1
BAG4
BAG5
BANF1
BASP1
BAT2L1
BATF3
BAX
BAZ1A
BAZ2A
BCAT1
BCCIP
BCL11A
BCL2
BCL2L13
BCL2L2
BCL9
BCLAF1
BCOR
BEX4
BHLHE41
BIRC5
BIVM
BLCAP
BMP6
BMPR2
BNC2
BNIP2
BPTF
BRD1
BRE
BRPF1
BRWD1
BSCL2
BSDC1
BTAF1
BTBD1
BTBD10
BTBD3
BTF3L4
BTG1
BTG2
BTN3A1
BUB3
BVES
C10orf118
C10orf137
C10orf18
C10orf58
C10orf88
C11orf30
C11orf57
C13orf23
C13orf27
C13orf37
C14orf126
C14orf169
C14orf2
C14orf43
C15orf17
C15orf29
C15orf42
C16orf53
C16orf63
C16orf70
C16orf72
C16orf80
C17orf39
C17orf53
C17orf63
C18orf25
C18orf32
C19orf2
C19orf40
C19orf60
C1orf103
C1orf109
C1orf128
C1orf21
C1orf25
C1orf52
C1orf57
C1orf63
C1orf9
C1orf96
C20orf177
C20orf20
C20orf3
C20orf72
C21orf59
C21orf91
C22orf28
C22orf29
C2orf24
C2orf60
C2orf69
C2orf88
C3orf45
C3orf64
C5orf15
C5orf23
C5orf24
C5orf35
C5orf51
C6orf120
C6orf130
C6orf182
C6orf62
C7orf46
C7orf51
C7orf60
C9orf125
C9orf40
C9orf82
CAB39
CACNB1
CACNB4
CADM1
CALCRL
CALD1
CALM1
CALM3
CAMK2D
CAMK2G
CAMKK2
CAMSAP1
CAMSAP1L1
CAMTA1
CAND1
CANX
CAPZA1
CAPZA2
CAPZB
CARD10
CARD8
CASC3
CASK
CASP3
CAST
CAV2
CBFB
CBL
CBX1
CBX3
CBX4
CCAR1
CCDC109A
CCDC117
CCDC125
CCDC150
CCDC18
CCDC25
CCDC43
CCDC6
CCDC82
CCDC85B
CCDC91
CCDC92
CCNA2
CCNB1
CCND1
CCND2
CCND3
CCNE2
CCNF
CCNJ
CCNT2
CCT3
CD164
CD2AP
CD320
CD55
CD59
CDC20B
CDC34
CDC37
CDC42SE2
CDCA4
CDH2
CDK12
CDK16
CDK17
CDK19
CDK6
CDKL2
CDKN1A
CDKN1B
CDKN2AIP
CDKN2B
CDV3
CEBPB
CEBPZ
CELF2
CELSR3
CEP120
CEP192
CEP55
CETN2
CFL2
CGGBP1
CGN
CHAC1
CHD1
CHD2
CHD4
CHD6
CHD7
CHIC1
CHP
CHST15
CHSY1
CHTF8
CIRBP
CIRH1A
CISD1
CITED2
CIZ1
CKAP5
CKS1B
CLASP1
CLASP2
CLDN1
CLDN12
CLGN
CLIC1
CLIC4
CLK1
CLK4
CLPX
CLTA
CMPK1
CMTM4
CMTM6
CNBP
CNIH
CNIH4
CNNM3
CNOT6
CNOT6L
CNOT7
CNPY4
CNTNAP2
COG3
COLEC12
COPS2
COPS4
COPS6
COPS8
COQ10B
CPD
CPEB2
CPEB4
CR2
CREBL2
CREBZF
CRIPT
CRK
CRKL
CRTC3
CRYZL1
CS
CSDE1
CSNK1E
CSNK1G1
CSNK1G3
CTCF
CTDSP1
CTDSPL
CTDSPL2
CTH
CTNNA1
CTNNB1
CTNND1
CTTN
CUL1
CUL3
CUL4A
CUL5
CUX1
CXorf57
CYBRD1
CYLD
CYP1B1
DAG1
DAZAP1
DBF4
DBNDD2
DBT
DCAF10
DCAF12
DCAF7
DCAF8
DCBLD2
DCP1A
DCP2
DCTN4
DCTPP1
DCUN1D1
DCUN1D5
DDR1
DDX21
DDX3X
DEDD
DEK
DHCR24
DHRS3
DHX15
DHX9
DIAPH2
DIP2B
DIRC2
DIXDC1
DLG5
DLGAP2
DLX1
DNAJA2
DNAJB1
DNAJB4
DNAJB9
DNAJC16
DNAJC24
DNAJC7
DOCK4
DOLPP1
DOPEY1
DPY19L4
DR1
DRG1
DSC2
DSC3
DSTYK
DTNA
DULLARD
DUSP10
DUSP16
DUSP3
DUSP8
DYM
DYRK1A
DYRK4
E2F1
E2F2
E2F3
E2F7
EAF1
EDA2R
EDEM3
EFNB2
EGLN3
EGR1
EI24
EIF1
EIF2B1
EIF2C4
EIF2S3
EIF3B
EIF4G1
EIF4G2
EIF4H
EIF5
EIF5A2
ELAVL1
ELF2
ELL
ELMO2
ELMOD2
ELOVL4
ELOVL5
EML4
EN2
ENAH
ENOX2
ENPP4
ENPP5
ENSA
ENST00000201023
ENST00000224034
ENST00000265539
ENST00000295863
ENST00000296446
ENST00000300058
ENST00000306917
ENST00000322723
ENST00000322732
ENST00000337179
ENST00000344233
ENST00000354715
ENST00000354992
ENST00000356936
ENST00000357303
ENST00000357445
EP300
EPB41L1
EPB41L3
EPC1
EPHA7
EPN2
EPT1
ERAP1
ERBB2IP
ERC1
ERI3
ERLEC1
ERLIN1
ERO1L
ERP44
ESCO1
ETF1
ETV1
EVI5L
EXOC5
EXOC8
EYA4
F11R
FAF1
FAF2
FAM102A
FAM114A2
FAM117B
FAM120A
FAM127A
FAM127B
FAM129A
FAM135A
FAM136A
FAM13A
FAM160A1
FAM160A2
FAM160B1
FAM164A
FAM168A
FAM168B
FAM179B
FAM184A
FAM188A
FAM199X
FAM38A
FAM46C
FAM49B
FAM53B
FAM53C
FAM54B
FAM8A1
FANCF
FASTKD2
FAT1
FBLN5
FBXL2
FBXL5
FBXO11
FBXO17
FBXO21
FBXO28
FBXO3
FBXO33
FBXO34
FBXO45
FBXO5
FBXW2
FBXW7
FGF18
FJX1
FMNL2
FMR1
FNDC3A
FNDC3B
FNIP1
FNIP2
FNTA
FOXF2
FOXJ2
FOXJ3
FOXK2
FOXN2
FOXN3
FOXO1
FOXP1
FRS2
FRYL
FRZB
FSTL1
FTO
FTSJ2
FUBP3
FUNDC2
FUT8
FXC1
FXR1
FXYD5
FYCO1
FYN
FZD1
FZD3
FZD6
G3BP1
G3BP2
GAB1
GABARAPL1
GAD1
GALNT1
GALNT13
GALNT3
GAN
GANAB
GAPVD1
GATAD2B
GCC2
GDE1
GDF6
GDI1
GEMIN5
GET4
GGA3
GGNBP2
GGPS1
GHITM
GIGYF1
GINS3
GIT1
GJC1
GK5
GLCE
GLI3
GLIPR1
GLS
GLS2
GLT25D2
GMFB
GMNN
GNAI1
GNAI2
GNAS
GNB1
GNL3L
GNPDA1
GOLPH3
GOLPH3L
GOLT1B
GORASP2
GOSR1
GPBP1L1
GPC6
GPCPD1
GPM6B
GPR124
GPR137B
GRAMD3
GRB10
GRHL1
GRINA
GRPEL2
GSPT1
GTF2A1
GTF2B
GTF3C2
GTF3C6
GTPBP2
GTPBP4
H2AFV
H3F3B
HACE1
HADHB
HAT1
HDAC4
HDAC6
HDDC2
HDGF
HECA
HECTD1
HELLS
HEXIM1
HEY1
HEY2
HGS
HIAT1
HIC2
HIF1A
HIPK1
HIPK2
HIPK3
HIST1H4D
HIVEP2
HK2
HLCS
HMG20A
HMGA2
HMGB3
HMGCS1
HMMR
HN1L
HNRNPA0
HNRNPA1
HNRNPA3
HNRNPC
HNRNPF
HNRNPH1
HNRNPH3
HNRNPK
HNRNPU
HNRNPUL1
HNRPDL
HOMER1
HOOK1
HOXA10
HOXA3
HOXA7
HOXB6
HOXB8
HOXC6
HOXC9
HOXD1
HOXD13
HOXD8
HP1BP3
HS3ST3B1
HS6ST2
HSP90B1
HSPA13
HSPA4
HSPE1
HYOU1
ICMT
ID4
IDH1
IDH3A
IDS
IER5
IFNGR1
IGDCC3
IGF1R
IGF2BP1
IGSF3
IKBKAP
IKZF4
ILF3
IMPACT
INCENP
ING3
INSIG1
INSIG2
IP6K1
IPO5
IPP
IQGAP1
IREB2
IRF2BP1
IRF2BP2
IRS2
ISL2
ITFG2
ITGAV
ITGB8
ITM2B
ITPR3
ITPRIP
IVNS1ABP
JAK1
JAKMIP2
JARID2
JAZF1
JHDM1D
JUND
KATNAL1
KBTBD3
KBTBD4
KBTBD6
KCMF1
KCNJ14
KCNJ2
KCNQ5
KCTD12
KCTD15
KCTD20
KCTD3
KCTD6
KDELC2
KDELR2
KDM2A
KDM3B
KDM4A
KDM5A
KDM5C
KDM6B
KHDRBS1
KIAA0101
KIAA0174
KIAA0182
KIAA0317
KIAA0494
KIAA0495
KIAA0564
KIAA0652
KIAA0664
KIAA0895
KIAA1191
KIAA1244
KIAA1549
KIAA1598
KIAA1804
KIAA1826
KIAA2026
KIF1C
KIF21A
KIF23
KIF2A
KIF2C
KIF3B
KIF4A
KIF5A
KIF5C
KITLG
KLC2
KLF10
KLF11
KLF12
KLF13
KLF4
KLF6
KLF9
KLHDC10
KLHDC5
KLHL20
KLHL24
KLHL28
KPNA1
KPNA6
KRAS
KRCC1
KRT10
KTELC1
L2HGDH
LAMC1
LAMP1
LAMP2
LAPTM4A
LARP1B
LARP4
LARS
LASS5
LASS6
LATS2
LBR
LCLAT1
LCOR
LDB3
LDLRAP1
LDOC1L
LEPROTL1
LGR4
LHFPL4
LIFR
LIN28B
LIN7C
LIN9
LITAF
LIX1L
LLGL2
LMBR1
LMBR1L
LMNB2
LMO4
LMTK2
LOC100129034
LOC100132707
LOC150786
LOC93622
LONRF1
LOXL3
LPHN2
LPIN1
LPP
LRP10
LRP12
LRP8
LRRC1
LRRC57
LRRTM2
LSM12
LSM14B
LUC7L2
LUZP1
LYRM4
LYSMD3
MAF
MAF1
MAGED1
MAGT1
MAK
MAL2
MAML1
MAML3
MAN1A1
MANEA
MAP1B
MAP2K1
MAP2K4
MAP2K7
MAP3K1
MAP3K12
MAP3K2
MAP3K3
MAP3K5
MAP4K5
MAP7
MAPK1
MAPK9
MAPKAPK2
MAPKBP1
MARCH3
MARCH5
MARCH6
MARCH9
MARCKS
MARCKSL1
MARK1
MARK3
MAT2A
MAX
MBD1
MBD5
MBD6
MBNL1
MBNL3
MBOAT1
MCAT
MCL1
MCM3APAS
MDFIC
MDM1
MEA1
MED1
MED13
MED22
MED27
MEF2D
MEGF9
MEIS2
METTL10
METTL9
MEX3B
MEX3C
MFAP3L
MFF
MGAT4A
MGRN1
MIA3
MIB1
MIER1
MIER3
MKL2
MKLN1
MKNK2
MKRN3
MLL
MLL2
MLL5
MMD
MMGT1
MN1
MOB2
MOBKL1B
MOBKL3
MORC3
MORC4
MORF4L2
MOV10
MPHOSPH6
MPHOSPH9
MPP5
MPPE1
MPZL1
MREG
MRFAP1
MRPL17
MRPL19
MRPL24
MRPL3
MRPL42
MRPL9
MRPS18B
MRPS23
MRPS25
MRPS27
MSL1
MSL2
MSRB3
MST4
MTAP
MTCH1
MTCH2
MTDH
MTERFD2
MTF1
MTF2
MTHFD2
MTHFD2L
MTMR12
MTMR2
MTMR4
MTMR6
MTPN
MTX3
MXD1
MXD4
MXI1
MYB
MYCL1
MYEF2
MYL6B
MYLIP
MYO1B
MYO6
MYST3
N4BP1
NAA16
NAA25
NAA30
NAA50
NAB1
NAF1
NANP
NAP1L1
NAPB
NBPF15
NBR1
NCAM1
NCK2
NCKAP1
NDE1
NDEL1
NDRG2
NDUFA9
NDUFC2
NDUFS3
NECAB1
NECAP1
NEDD4
NEDD4L
NEO1
NET1
NEURL4
NF1
NF2
NFAT5
NFATC3
NFE2L2
NFIA
NFIB
NFS1
NFX1
NFYA
NHLRC3
NID1
NIF3L1
NIN
NKRF
NLN
NME1
NONO
NOTCH2
NPEPPS
NPNT
NPTN
NPTX1
NR1D1
NR1D2
NR1H2
NR2C2
NR2C2AP
NR2F2
NR2F6
NR3C1
NRARP
NRBF2
NRBP1
NRF1
NRP1
NSL1
NUAK1
NUBPL
NUDT11
NUFIP2
NUMB
NUMBL
NUP188
NUPL1
NUS1
OAT
OCIAD1
OCRL
ODC1
ODZ3
OGT
OLA1
ONECUT2
ORC2L
ORC5L
ORC6L
OSBP
OSBP2
OSBPL8
OSBPL9
OSTC
OTUB1
OTUD3
OTUD4
OTX1
OXA1L
PA2G4
PABPN1
PAFAH1B1
PAFAH1B2
PAG1
PAICS
PAK1
PAK2
PAK3
PAK7
PALLD
PALM2
PALM2-AKAP2
PAN3
PANK1
PAPD4
PAPD5
PAPD7
PAPOLA
PAPOLG
PARD6B
PARK7
PATL1
PATZ1
PAWR
PBRM1
PBX3
PCGF3
PCGF5
PCMTD1
PCNP
PCTP
PDCD4
PDCD6IP
PDCL
PDDC1
PDE12
PDE4B
PDE8A
PDGFA
PDIA6
PDIK1L
PDS5A
PDS5B
PDXDC1
PDXK
PEA15
PEG10
PELI1
PER1
PERP
PFN2
PGAP1
PGGT1B
PGM2L1
PGRMC2
PHF11
PHF12
PHF15
PHF3
PHF6
PHF8
PHLDA3
PHLPP2
PIGA
PIGB
PIGG
PIGH
PIGK
PIGS
PIK3C2A
PIK3CD
PIK3R3
PIK3R6
PIM1
PIM3
PINX1
PIP4K2A
PIP4K2B
PITPNB
PITX2
PKM2
PKN2
PLAG1
PLEKHA1
PLEKHA5
PLEKHG3
PLP2
PLSCR4
PMAIP1
PMEPA1
PMFBP1
PNN
PNRC1
POGK
POLDIP2
POLDIP3
POLE3
POLR1A
POLR1C
POLR3D
POLR3F
POP7
POU3F2
PPAPDC2
PPARA
PPARD
PPIL4
PPM1B
PPP1CC
PPP1R10
PPP1R11
PPP1R12B
PPP1R14C
PPP1R15B
PPP1R2
PPP1R8
PPP2CA
PPP2CB
PPP2R1A
PPP2R5A
PPP2R5C
PPP3R1
PPP4R1
PPPDE1
PPTC7
PPWD1
PRCP
PRDM13
PRDM2
PREB
PREPL
PRICKLE1
PRKAB1
PRKAB2
PRKAR1A
PRKCE
PRKCQ
PRMT3
PRNP
PRPF38B
PRPS1
PRR3
PRRC1
PRRG1
PSEN1
PSIP1
PSMA6
PSMD1
PSMD11
PSMD3
PSME3
PSMG2
PTBP2
PTEN
PTER
PTGES3
PTGFRN
PTP4A1
PTPLAD1
PTPN1
PTPN14
PTPN4
PTPRF
PTPRJ
PTRF
PUM1
PUM2
PURA
PURB
PXMP4
PXT1
PYGO2
QKI
QSER1
QSOX2
RAB10
RAB11A
RAB14
RAB1A
RAB21
RAB22A
RAB2B
RAB31
RAB3IP
RAB5A
RAB5B
RAB5C
RAB6A
RAB8B
RABGEF1
RABL3
RAC1
RAD21
RAD23B
RAD51
RAD54L
RAD9A
RAI14
RALGPS1
RANBP2
RANBP6
RAP1GAP2
RAP2C
RAPGEF5
RAPH1
RARB
RASL11B
RAVER1
RAVER2
RB1
RBBP6
RBBP7
RBM12
RBM14
RBM15B
RBM16
RBM25
RBM47
RBM7
RCE1
RCHY1
RCOR1
RDX
REEP1
REEP3
RELL1
RERE
RFC3
RFC5
RFFL
RFK
RGS16
RHBDD1
RHEB
RHOA
RHOBTB1
RHOBTB3
RIC8B
RICTOR
RIF1
RIPK4
RIT1
RLF
RLIM
RMND5A
RNASEH2C
RNF10
RNF103
RNF11
RNF114
RNF115
RNF122
RNF126
RNF138
RNF14
RNF145
RNF146
RNF185
RNF2
RNF26
RNF38
RNF39
RNF41
RNF7
RNFT1
RNMT
RNPC3
ROBO1
RP2
RPH3AL
RPRD1B
RPRM
RPS6KA3
RPS6KA5
RPS6KB1
RRBP1
RRM2B
RRN3
RSBN1
RSRC2
RTN4
RUFY2
RYBP
S100PBP
S1PR1
SACS
SALL2
SAMD10
SAMD4B
SAMD8
SAP18
SAP30BP
SAPS3
SAR1A
SART3
SATB2
SAV1
SC5DL
SCAMP4
SCD
SCML1
SCML2
SCN8A
SCYL2
SDC4
SDCBP
SEC11A
SEC22B
SEC22C
SEC23A
SEC24B
SEC61A1
SEC61A2
SEC63
SEH1L
SELT
SELV
SEMA3A
SEMA4C
SEMA6A
SEMA6B
SENP1
SEP15
SERBP1
SERP1
SERPINB6
SERTAD1
SERTAD2
SESN3
SETD2
SETD5
SETD7
SF1
SF3B3
SFRS1
SFRS12IP1
SFRS13A
SFRS15
SFRS2
SFRS2IP
SFRS3
SFRS6
SFRS7
SFXN2
SGCB
SGK1
SGMS1
SGPP1
SH3BGRL
SH3BGRL2
SHCBP1
SHOC2
SHPRH
SIAH2
SIK1
SIN3A
SIN3B
SIX1
SIX4
SKA3
SKI
SKIV2L2
SKP1
SLC10A3
SLC12A2
SLC16A9
SLC1A3
SLC1A5
SLC20A1
SLC23A2
SLC25A15
SLC25A26
SLC25A34
SLC25A37
SLC25A44
SLC26A2
SLC29A1
SLC29A2
SLC2A3
SLC30A7
SLC31A2
SLC35E1
SLC35F1
SLC35F2
SLC35F3
SLC37A3
SLC38A1
SLC38A2
SLC38A7
SLC38A9
SLC39A1
SLC39A10
SLC41A1
SLC43A1
SLC48A1
SLC5A3
SLC6A6
SLC6A8
SLC7A1
SLC7A11
SLC7A2
SLC7A6
SLC7A7
SLC9A6
SLFN11
SLK
SLMAP
SLMO2
SMAD4
SMAD5
SMAD7
SMAP1
SMAP2
SMARCAD1
SMARCC1
SMARCD1
SMARCD2
SMARCE1
SMC1A
SMC4
SMG1
SMG7
SMNDC1
SMPD4
SNAP29
SNIP1
SNTB2
SNW1
SNX15
SNX2
SNX3
SNX4
SNX6
SNX9
SOBP
SOCS1
SOCS4
SOCS5
SOCS6
SOD2
SON
SOX4
SOX7
SP1
SP2
SP4
SP8
SPAG9
SPARC
SPAST
SPATA2
SPEN
SPIN4
SPIRE1
SPOP
SPOPL
SPRED1
SPTY2D1
SR140
SRC
SRF
SRGAP2
SRP19
SRPK1
SRPK2
SRPR
SRRM2
SS18
SSFA2
SSX2IP
ST5
ST6GALNAC3
STAG2
STAMBPL1
STARD7
STAU1
STK24
STK38
STK38L
STK4
STK40
STRN3
STT3A
STX12
STX6
STX7
SUB1
SUN1
SUPT16H
SUPT6H
SUPT7L
SUV39H1
SUV420H1
SUZ12
SV2A
SYBU
SYPL1
SYT3
TAB1
TAB2
TADA1
TADA2B
TAF5
TAF5L
TANC1
TANC2
TARBP2
TARDBP
TBC1D13
TBC1D14
TBC1D20
TBKBP1
TBL1X
TBP
TCF20
TCF3
TEAD1
TET3
TEX2
TEX261
TFAP2A
TFAP2C
TFAP4
TFDP1
TFG
TFPI
TFPI2
TFRC
TGIF1
TGOLN2
THAP1
THAP11
THAP4
THUMPD2
TIA1
TIAL1
TIAM1
TIMM17A
TIMM17B
TLE1
TLE4
TM9SF1
TM9SF3
TM9SF4
TMCC1
TMED2
TMED5
TMED7
TMED7-TICAM2
TMED8
TMEM101
TMEM107
TMEM123
TMEM127
TMEM132E
TMEM182
TMEM189
TMEM19
TMEM194A
TMEM20
TMEM216
TMEM30A
TMEM33
TMEM48
TMEM49
TMEM55A
TMEM55B
TMEM64
TMEM65
TMEM66
TMEM85
TMEM87A
TMEM93
TMEM9B
TMOD2
TMPO
TMTC3
TMX1
TNFAIP1
TNFRSF10B
TNFRSF10D
TNFRSF12A
TNKS2
TNPO2
TNRC6A
TNRC6B
TOLLIP
TOMM6
TOP1
TOX4
TP53
TPD52
TPM4
TPP2
TPPP
TPRG1L
TRA2B
TRAF5
TRAPPC10
TRAPPC3
TRIAP1
TRIB1
TRIB2
TRIB3
TRIM2
TRIM24
TRIM33
TRIM36
TRIM37
TRIM4
TRIM41
TRIM44
TRIM8
TRIP13
TRIT1
TRMT6
TRPS1
TSC22D3
TSC22D4
TSGA14
TSHZ3
TSKU
TSLP
TSN
TSPAN12
TSPAN13
TSPAN5
TSPYL1
TSPYL4
TTC3
TTC39A
TUBA1C
TWF1
TWSG1
TXLNA
TXNDC5
TXNIP
TXNL1
U2AF2
UBA2
UBA6
UBAP2
UBASH3B
UBE2D2
UBE2E3
UBE2K
UBE2M
UBE2N
UBE2Q1
UBE2Q2
UBE2R2
UBE2W
UBE2Z
UBE4B
UBFD1
UBN1
UBN2
UBQLN1
UBQLN2
UBR1
UBTD2
UCK2
UGCG
ULK1
ULK3
UNC119
URGCP
USP15
USP25
USP3
USP31
USP32
USP37
USP48
USP6NL
UTP14C
UVRAG
VAMP2
VAMP3
VAMP8
VANGL1
VAPA
VBP1
VCAN
VCL
VCPIP1
VEGFA
VEZT
VIM
VKORC1L1
VLDLR
VMA21
VPS24
VPS25
VPS26A
VPS37B
VPS4A
VPS4B
VTA1
WAC
WASF1
WASF2
WASL
WDFY1
WDR26
WDR37
WDR41
WDR45L
WDR47
WDR62
WDR67
WDR82
WIPI2
WNT5A
WRNIP1
WTAP
WWC2
XBP1
XIAP
XPO1
XPO7
XPR1
XRN1
YAF2
YARS
YEATS2
YEATS4
YES1
YIPF5
YME1L1
YOD1
YPEL1
YTHDC1
YTHDF1
YTHDF2
YTHDF3
YWHAE
YWHAG
YWHAH
ZADH2
ZAK
ZBED4
ZBTB10
ZBTB2
ZBTB26
ZBTB33
ZBTB34
ZBTB38
ZBTB4
ZBTB41
ZBTB44
ZBTB5
ZBTB6
ZC3H10
ZC3H11A
ZC3H12C
ZC3H7A
ZCCHC14
ZCCHC2
ZCCHC3
ZDBF2
ZDHHC17
ZDHHC18
ZDHHC21
ZEB1
ZEB2
ZFC3H1
ZFHX3
ZFHX4
ZFP30
ZFP91
ZFR
ZFX
ZFYVE20
ZFYVE21
ZHX1
ZIC2
ZIC5
ZKSCAN1
ZMAT2
ZMPSTE24
ZMYM1
ZMYM4
ZMYND11
ZNF192
ZNF202
ZNF207
ZNF226
ZNF23
ZNF238
ZNF248
ZNF280B
ZNF281
ZNF326
ZNF330
ZNF33A
ZNF345
ZNF346
ZNF398
ZNF410
ZNF431
ZNF445
ZNF451
ZNF507
ZNF512B
ZNF513
ZNF518A
ZNF542
ZNF564
ZNF583
ZNF584
ZNF585A
ZNF586
ZNF618
ZNF624
ZNF638
ZNF644
ZNF664
ZNF706
ZNF709
ZNF74
ZNF793
ZNF830
ZNFX1
ZNHIT3
ZRANB2
ZSCAN12
ZSCAN22
ZXDB
