# Supplementary material for: Selective extracellular vesicle-mediated export of an overlapping set of microRNAs from multiple cell types
Source: BMC Genomics. 2012 Aug 1;13:357. doi: 10.1186/1471-2164-13-357 (PMC3532190; doi:10.1186/1471-2164-13-357)
Supplement: Additional file 4 — Table S4. Functional annotation. [file 1471-2164-13-357-S4.xlsx]

## Sheet: microT_Kegg_pathway_enrich
Category	Term	Count	%	PValue	Genes	List Total	Pop Hits	Pop Total	Fold Enrichment	Bonferroni	Benjamini	FDR
KEGG_PATHWAY	hsa04144:Endocytosis	43	1.60748	0.000285181	ENST00000368890, ENST00000366690, ENST00000394744, ENST00000273047, ENST00000268035, ENST00000269886, ENST00000262650, ENST00000392200, ENST00000263904, ENST00000329138, ENST00000281419, ENST00000257290, ENST00000367630, ENST00000301765, ENST00000370558, ENST00000225394, ENST00000264033, ENST00000324198, ENST00000298316, ENST00000370452, ENST00000295797, ENST00000376630, ENST00000220325, ENST0000…	685	184	5085	1.73481	0.0505861	0.0505861	0.351351
KEGG_PATHWAY	hsa04722:Neurotrophin signaling pathway	32	1.19626	0.000339311	ENST00000216373, ENST00000299293, ENST00000342222, ENST00000304053, ENST00000322610, ENST00000394524, ENST00000397492, ENST00000256458, ENST00000336483, ENST00000396473, ENST00000256637, ENST00000366539, ENST00000373766, ENST00000395957, ENST00000394763, ENST00000399503, ENST00000369535, ENST00000354336, ENST00000396535, ENST00000344094, ENST00000282077, ENST00000307630, ENST00000356142, ENST0000…	685	124	5085	1.91571	0.0598963	0.0304106	0.417913
KEGG_PATHWAY	hsa04350:TGF-beta signaling pathway	24	0.897196	0.000850752	ENST00000398417, ENST00000394595, ENST00000327443, ENST00000283147, ENST00000276925, ENST00000372037, ENST00000406655, ENST00000391791, ENST00000266646, ENST00000328392, ENST00000231504, ENST00000374574, ENST00000399275, ENST00000325222, ENST00000399799, ENST00000262435, ENST00000375370, ENST00000399089, ENST00000215832, ENST00000295228, ENST00000352511, ENST00000374990, ENST00000368378, ENST0000…	685	87	5085	2.04782	0.143502	0.0503239	1.0448
KEGG_PATHWAY	hsa04010:MAPK signaling pathway	55	2.05607	0.00102044	ENST00000216373, ENST00000376926, ENST00000391886, ENST00000267079, ENST00000395629, ENST00000409947, ENST00000298573, ENST00000389275, ENST00000399589, ENST00000366920, ENST00000396473, ENST00000288139, ENST00000340208, ENST00000240101, ENST00000410023, ENST00000397091, ENST00000399503, ENST00000301050, ENST00000354336, ENST00000367456, ENST00000341681, ENST00000325658, ENST00000356142, ENST0000…	685	267	5085	1.52916	0.169572	0.0453911	1.25198
KEGG_PATHWAY	hsa04310:Wnt signaling pathway	35	1.30841	0.0013687	ENST00000391791, ENST00000394767, ENST00000394524, ENST00000359867, ENST00000257430, ENST00000231504, ENST00000377276, ENST00000358755, ENST00000334756, ENST00000399799, ENST00000296933, ENST00000399089, ENST00000396190, ENST00000396473, ENST00000371019, ENST00000309186, ENST00000394763, ENST00000398417, ENST00000344094, ENST00000261349, ENST00000355485, ENST00000406655, ENST00000265165, ENST0000…	685	151	5085	1.72065	0.220634	0.0486325	1.67596
KEGG_PATHWAY	hsa04810:Regulation of actin cytoskeleton	45	1.68224	0.00231111	ENST00000282588, ENST00000392177, ENST00000216373, ENST00000372010, ENST00000370982, ENST00000368890, ENST00000295851, ENST00000395223, ENST00000374089, ENST00000239940, ENST00000257430, ENST00000392200, ENST00000336483, ENST00000399799, ENST00000399089, ENST00000366844, ENST00000257290, ENST00000261207, ENST00000225394, ENST00000335007, ENST00000222573, ENST00000268182, ENST00000360416, ENST0000…	685	215	5085	1.55373	0.343682	0.0677786	2.81489
KEGG_PATHWAY	hsa04360:Axon guidance	29	1.08411	0.00605407	ENST00000233154, ENST00000372010, ENST00000395223, ENST00000360413, ENST00000284136, ENST00000389275, ENST00000399799, ENST00000305299, ENST00000399089, ENST00000398015, ENST00000281821, ENST00000265362, ENST00000343702, ENST00000369535, ENST00000356641, ENST00000374625, ENST00000356444, ENST00000375933, ENST00000356142, ENST00000351004, ENST00000215832, ENST00000278198, ENST00000298159, ENST0000…	685	129	5085	1.66882	0.668852	0.146051	7.21967
KEGG_PATHWAY	hsa04720:Long-term potentiation	18	0.672897	0.0071881	ENST00000369535, ENST00000394524, ENST00000297323, ENST00000377276, ENST00000399589, ENST00000378641, ENST00000370689, ENST00000261207, ENST00000215832, ENST00000335007, ENST00000286548, ENST00000396573, ENST00000395358, ENST00000369709, ENST00000394763, ENST00000303531, ENST00000379565, ENST00000393436	685	68	5085	1.96501	0.730977	0.15136	8.51754
KEGG_PATHWAY	hsa04062:Chemokine signaling pathway	38	1.42056	0.00881296	ENST00000296028, ENST00000216373, ENST00000296027, ENST00000361099, ENST00000306621, ENST00000370982, ENST00000342222, ENST00000292301, ENST00000395223, ENST00000377276, ENST00000336483, ENST00000399799, ENST00000399089, ENST00000292174, ENST00000393926, ENST00000264888, ENST00000366539, ENST00000324198, ENST00000366113, ENST00000246657, ENST00000369535, ENST00000223023, ENST00000354336, ENST0000…	685	187	5085	1.50849	0.800326	0.1639	10.3481
KEGG_PATHWAY	hsa04114:Oocyte meiosis	25	0.934579	0.00993331	ENST00000391791, ENST00000361804, ENST00000394524, ENST00000231504, ENST00000268035, ENST00000397492, ENST00000377276, ENST00000334756, ENST00000296933, ENST00000335007, ENST00000356505, ENST00000395957, ENST00000394763, ENST00000256442, ENST00000406655, ENST00000328392, ENST00000307630, ENST00000297323, ENST00000306698, ENST00000325222, ENST00000370689, ENST00000215832, ENST00000394697, ENST0000…	685	110	5085	1.68713	0.837472	0.16614	11.5906
KEGG_PATHWAY	hsa05222:Small cell lung cancer	20	0.747664	0.0141118	ENST00000346618, ENST00000330688, ENST00000305786, ENST00000342222, ENST00000276925, ENST00000367891, ENST00000395223, ENST00000261023, ENST00000258341, ENST00000371953, ENST00000336483, ENST00000257309, ENST00000375815, ENST00000396473, ENST00000392745, ENST00000366539, ENST00000359614, ENST00000265734, ENST00000313105, ENST00000371199	685	84	5085	1.76747	0.924727	0.209547	16.0864
KEGG_PATHWAY	hsa04710:Circadian rhythm	6	0.224299	0.0220337	ENST00000335681, ENST00000389708, ENST00000256495, ENST00000309964, ENST00000359867, ENST00000242728	685	13	5085	3.42617	0.982664	0.286744	24.0383
KEGG_PATHWAY	hsa05215:Prostate cancer	20	0.747664	0.0253514	ENST00000369535, ENST00000346618, ENST00000216373, ENST00000330387, ENST00000342222, ENST00000334701, ENST00000265165, ENST00000369386, ENST00000268035, ENST00000299767, ENST00000371953, ENST00000336483, ENST00000302251, ENST00000396299, ENST00000257290, ENST00000396190, ENST00000215832, ENST00000396473, ENST00000366539, ENST00000397091	685	89	5085	1.66817	0.99066	0.301972	27.1578
KEGG_PATHWAY	hsa04510:Focal adhesion	38	1.42056	0.0264258	ENST00000282588, ENST00000216373, ENST00000372010, ENST00000395223, ENST00000258341, ENST00000268035, ENST00000336483, ENST00000399799, ENST00000399089, ENST00000257290, ENST00000396190, ENST00000261207, ENST00000335007, ENST00000367671, ENST00000222573, ENST00000409583, ENST00000366539, ENST00000371199, ENST00000354336, ENST00000297904, ENST00000396535, ENST00000261023, ENST00000345122, ENST0000…	685	201	5085	1.40342	0.992359	0.294011	28.1426
KEGG_PATHWAY	hsa05210:Colorectal cancer	19	0.71028	0.0280365	ENST00000398417, ENST00000288266, ENST00000216373, ENST00000305786, ENST00000265165, ENST00000369386, ENST00000257430, ENST00000268035, ENST00000358755, ENST00000336483, ENST00000356142, ENST00000257290, ENST00000396190, ENST00000396473, ENST00000313143, ENST00000215832, ENST00000374990, ENST00000366539, ENST00000309186	685	84	5085	1.67909	0.994347	0.291805	29.5959
KEGG_PATHWAY	hsa05200:Pathways in cancer	57	2.13084	0.031218	ENST00000346618, ENST00000216373, ENST00000361099, ENST00000005257, ENST00000240851, ENST00000268035, ENST00000375276, ENST00000299767, ENST00000382642, ENST00000396473, ENST00000371199, ENST00000397091, ENST00000354336, ENST00000265165, ENST00000261023, ENST00000257309, ENST00000356142, ENST00000375815, ENST00000395925, ENST00000296575, ENST00000368975, ENST00000345392, ENST00000305786, ENST0000…	685	328	5085	1.29003	0.996887	0.302858	32.3876
KEGG_PATHWAY	hsa04621:NOD-like receptor signaling pathway	15	0.560748	0.0328614	ENST00000342222, ENST00000334701, ENST00000367456, ENST00000299767, ENST00000378933, ENST00000377461, ENST00000215832, ENST00000310528, ENST00000369327, ENST00000373766, ENST00000366113, ENST00000313105, ENST00000371199, ENST00000300589, ENST00000380936	685	62	5085	1.79597	0.997715	0.300731	33.7893
KEGG_PATHWAY	hsa05216:Thyroid cancer	9	0.336449	0.033117	ENST00000369535, ENST00000263102, ENST00000396190, ENST00000215832, ENST00000396473, ENST00000240851, ENST00000367891, ENST00000265165, ENST00000369386	685	29	5085	2.3038	0.997822	0.288599	34.0049
KEGG_PATHWAY	hsa05214:Glioma	15	0.560748	0.0372349	ENST00000369535, ENST00000346618, ENST00000216373, ENST00000396535, ENST00000394524, ENST00000268035, ENST00000371953, ENST00000336483, ENST00000396473, ENST00000215832, ENST00000257290, ENST00000366539, ENST00000265734, ENST00000394763, ENST00000303531	685	63	5085	1.76747	0.998998	0.304748	37.3909
KEGG_PATHWAY	hsa04270:Vascular smooth muscle contraction	23	0.859813	0.0407248	ENST00000356641, ENST00000373975, ENST00000367270, ENST00000297323, ENST00000371904, ENST00000377276, ENST00000306156, ENST00000399589, ENST00000399799, ENST00000360772, ENST00000399089, ENST00000378641, ENST00000215832, ENST00000207437, ENST00000370689, ENST00000261207, ENST00000335007, ENST00000288139, ENST00000286548, ENST00000394697, ENST00000274629, ENST00000371890, ENST00000303531	685	112	5085	1.52444	0.999483	0.315012	40.1347
KEGG_PATHWAY	hsa04120:Ubiquitin mediated proteolysis	27	1.00935	0.0408235	ENST00000270225, ENST00000287156, ENST00000261359, ENST00000361055, ENST00000262650, ENST00000296933, ENST00000395187, ENST00000343106, ENST00000336592, ENST00000399816, ENST00000264033, ENST00000299351, ENST00000292211, ENST00000220959, ENST00000371199, ENST00000253815, ENST00000373910, ENST00000399503, ENST00000328392, ENST00000325222, ENST00000262435, ENST00000164316, ENST00000326335, ENST0000…	685	137	5085	1.463	0.999492	0.30318	40.2106
KEGG_PATHWAY	hsa04130:SNARE interactions in vesicular transport	10	0.373832	0.0604744	ENST00000373939, ENST00000361716, ENST00000286448, ENST00000054666, ENST00000306200, ENST00000236192, ENST00000225724, ENST00000249647, ENST00000393077, ENST00000377897	685	38	5085	1.95352	0.999988	0.403129	53.6888
KEGG_PATHWAY	hsa04340:Hedgehog signaling pathway	13	0.485981	0.0653558	ENST00000283147, ENST00000376335, ENST00000359867, ENST00000375276, ENST00000303052, ENST00000377276, ENST00000296933, ENST00000296575, ENST00000395925, ENST00000317483, ENST00000360683, ENST00000370689, ENST00000263816	685	56	5085	1.72328	0.999995	0.414235	56.572
KEGG_PATHWAY	hsa04916:Melanogenesis	20	0.747664	0.0664015	ENST00000369535, ENST00000330387, ENST00000265165, ENST00000369386, ENST00000394524, ENST00000297323, ENST00000358755, ENST00000377276, ENST00000378641, ENST00000351004, ENST00000396190, ENST00000215832, ENST00000313143, ENST00000370689, ENST00000286548, ENST00000394697, ENST00000357116, ENST00000309186, ENST00000394763, ENST00000303531	685	99	5085	1.49967	0.999996	0.406098	57.1678
KEGG_PATHWAY	hsa04012:ErbB signaling pathway	18	0.672897	0.0692284	ENST00000369535, ENST00000233154, ENST00000216373, ENST00000354336, ENST00000372010, ENST00000396535, ENST00000395223, ENST00000342788, ENST00000394524, ENST00000230990, ENST00000336483, ENST00000215832, ENST00000264033, ENST00000367623, ENST00000366539, ENST00000394763, ENST00000303531, ENST00000244869	685	87	5085	1.53587	0.999998	0.406832	58.7411
KEGG_PATHWAY	hsa04210:Apoptosis	18	0.672897	0.0692284	ENST00000376926, ENST00000305786, ENST00000342222, ENST00000393012, ENST00000256458, ENST00000358598, ENST00000377276, ENST00000336483, ENST00000342550, ENST00000396473, ENST00000370689, ENST00000393682, ENST00000287675, ENST00000366539, ENST00000371199, ENST00000410023, ENST00000377036, ENST00000241261	685	87	5085	1.53587	0.999998	0.406832	58.7411
KEGG_PATHWAY	hsa04666:Fc gamma R-mediated phagocytosis	19	0.71028	0.0802908	ENST00000223023, ENST00000354336, ENST00000367731, ENST00000368890, ENST00000325590, ENST00000392200, ENST00000336483, ENST00000368635, ENST00000356142, ENST00000306156, ENST00000274203, ENST00000281419, ENST00000215832, ENST00000294742, ENST00000377290, ENST00000298159, ENST00000366539, ENST00000298316, ENST00000303531	685	95	5085	1.48467	1	0.443387	64.4008
KEGG_PATHWAY	hsa04150:mTOR signaling pathway	12	0.448598	0.0816544	ENST00000298552, ENST00000395544, ENST00000371244, ENST00000297904, ENST00000262056, ENST00000215832, ENST00000321867, ENST00000258418, ENST00000366539, ENST00000357387, ENST00000379565, ENST00000336483	685	52	5085	1.71308	1	0.436837	65.0467
KEGG_PATHWAY	hsa04910:Insulin signaling pathway	25	0.934579	0.0894066	ENST00000238738, ENST00000298552, ENST00000371244, ENST00000216373, ENST00000342222, ENST00000254101, ENST00000323584, ENST00000377276, ENST00000336483, ENST00000264867, ENST00000335007, ENST00000264033, ENST00000366539, ENST00000295797, ENST00000287878, ENST00000323798, ENST00000253801, ENST00000369535, ENST00000396535, ENST00000354336, ENST00000358598, ENST00000284601, ENST00000370689, ENST0000…	685	135	5085	1.3747	1	0.455987	68.5185
KEGG_PATHWAY	hsa04330:Notch signaling pathway	11	0.411215	0.0912825	ENST00000326018, ENST00000340188, ENST00000256646, ENST00000313143, ENST00000344094, ENST00000227451, ENST00000263754, ENST00000342320, ENST00000310496, ENST00000254958, ENST00000402045	685	47	5085	1.73738	1	0.45159	69.3095
KEGG_PATHWAY	hsa00760:Nicotinate and nicotinamide metabolism	7	0.261682	0.0929558	ENST00000342348, ENST00000222553, ENST00000242210, ENST00000369871, ENST00000264663, ENST00000377205, ENST00000287713	685	24	5085	2.16515	1	0.446719	69.9997
KEGG_PATHWAY	hsa00512:O-Glycan biosynthesis	8	0.299065	0.0983648	ENST00000265000, ENST00000409882, ENST00000366672, ENST00000375011, ENST00000308120, ENST00000322348, ENST00000304661, ENST00000377657	685	30	5085	1.97956	1	0.455513	72.1342

## Sheet: microT_Functional_annotation
Category	Term	Count	%	PValue	Genes	List Total	Pop Hits	Pop Total	Fold Enrichment	Bonferroni	Benjamini	FDR
SP_PIR_KEYWORDS	phosphoprotein	1284	48	6.06571e-41	ENST00000261226, ENST00000356352, ENST00000336078, ENST00000234313, ENST00000304987, ENST00000264318, ENST00000304718, ENST00000324306, ENST00000377205, ENST00000361481, ENST00000368655, ENST00000373670, ENST00000299351, ENST00000396710, ENST00000305921, ENST00000234725, ENST00000309027, ENST00000336083, ENST00000396221, ENST00000246657, ENST00000223023, ENST00000381298, ENST00000366508, ENST0000…	2581	7263	19235	1.31751	3.98517e-38	3.98517e-38	9.06982e-38
SP_PIR_KEYWORDS	alternative splicing	1252	46.8037	6.77707e-27	ENST00000252669, ENST00000369670, ENST00000356352, ENST00000324309, ENST00000304718, ENST00000393380, ENST00000383681, ENST00000296933, ENST00000230122, ENST00000361481, ENST00000376020, ENST00000373670, ENST00000356891, ENST00000343702, ENST00000409703, ENST00000398763, ENST00000234725, ENST00000336083, ENST00000396221, ENST00000381298, ENST00000366508, ENST00000409460, ENST00000359930, ENST0000…	2581	7488	19235	1.24607	4.45253e-24	2.22627e-24	1.01335e-23
UP_SEQ_FEATURE	splice variant	1243	46.4673	6.9868e-25	ENST00000252669, ENST00000369670, ENST00000356352, ENST00000324309, ENST00000304718, ENST00000393380, ENST00000383681, ENST00000296933, ENST00000230122, ENST00000361481, ENST00000376020, ENST00000373670, ENST00000356891, ENST00000343702, ENST00000409703, ENST00000398763, ENST00000234725, ENST00000336083, ENST00000396221, ENST00000381298, ENST00000366508, ENST00000409460, ENST00000359930, ENST0000…	2579	7458	19113	1.23517	4.27243e-21	4.27243e-21	1.3578e-21
SP_PIR_KEYWORDS	zinc-finger	334	12.486	2.60289e-13	ENST00000261537, ENST00000263331, ENST00000336078, ENST00000332670, ENST00000399251, ENST00000398253, ENST00000345080, ENST00000307145, ENST00000325144, ENST00000379938, ENST00000324306, ENST00000356715, ENST00000374423, ENST00000358465, ENST00000399799, ENST00000230122, ENST00000315249, ENST00000318833, ENST00000368655, ENST00000231509, ENST00000314607, ENST00000373670, ENST00000225394, ENST0000…	2581	1718	19235	1.44886	1.70975e-10	5.69917e-11	3.89122e-10
SP_PIR_KEYWORDS	nucleus	715	26.729	2.28604e-12	ENST00000323061, ENST00000286070, ENST00000240185, ENST00000336078, ENST00000231504, ENST00000292535, ENST00000257724, ENST00000399251, ENST00000393207, ENST00000324306, ENST00000377205, ENST00000323460, ENST00000356715, ENST00000230122, ENST00000318833, ENST00000368655, ENST00000231509, ENST00000297142, ENST00000234725, ENST00000223023, ENST00000366508, ENST00000361272, ENST00000356347, ENST0000…	2581	4283	19235	1.24412	1.50194e-09	3.75485e-10	3.41825e-09
UP_SEQ_FEATURE	compositionally biased region:Ser-rich	111	4.14953	4.38525e-12	ENST00000346299, ENST00000307145, ENST00000388718, ENST00000225388, ENST00000395568, ENST00000340208, ENST00000345382, ENST00000361545, ENST00000373504, ENST00000373095, ENST00000370419, ENST00000256246, ENST00000381298, ENST00000296015, ENST00000284049, ENST00000343505, ENST00000402466, ENST00000295213, ENST00000409261, ENST00000269576, ENST00000398864, ENST00000354184, ENST00000261716, ENST0000…	2579	425	19113	1.93558	2.68159e-08	1.3408e-08	8.52226e-09
SP_PIR_KEYWORDS	transcription regulation	369	13.7944	1.03095e-10	ENST00000398392, ENST00000240185, ENST00000336078, ENST00000398399, ENST00000332670, ENST00000257724, ENST00000292535, ENST00000399251, ENST00000398253, ENST00000307145, ENST00000325144, ENST00000393207, ENST00000379938, ENST00000324306, ENST00000356715, ENST00000358465, ENST00000335681, ENST00000266427, ENST00000230122, ENST00000371477, ENST00000371018, ENST00000318833, ENST00000368655, ENST0000…	2581	2026	19235	1.35735	6.77336e-08	1.35467e-08	1.54154e-07
SP_PIR_KEYWORDS	Transcription	375	14.0187	1.50064e-10	ENST00000398392, ENST00000240185, ENST00000263331, ENST00000336078, ENST00000398399, ENST00000332670, ENST00000257724, ENST00000292535, ENST00000399251, ENST00000398253, ENST00000307145, ENST00000325144, ENST00000393207, ENST00000379938, ENST00000324306, ENST00000356715, ENST00000358465, ENST00000335681, ENST00000266427, ENST00000230122, ENST00000371477, ENST00000371018, ENST00000318833, ENST0000…	2581	2071	19235	1.34945	9.85921e-08	1.6432e-08	2.24385e-07
SP_PIR_KEYWORDS	rna-binding	127	4.74766	1.58329e-10	ENST00000379607, ENST00000286070, ENST00000356352, ENST00000240185, ENST00000345080, ENST00000225388, ENST00000357854, ENST00000321358, ENST00000265997, ENST00000409401, ENST00000371477, ENST00000369467, ENST00000370950, ENST00000394123, ENST00000373204, ENST00000319822, ENST00000265085, ENST00000373477, ENST00000282574, ENST00000244769, ENST00000254940, ENST00000369519, ENST00000370947, ENST0000…	2581	540	19235	1.75273	1.04022e-07	1.48603e-08	2.36744e-07
INTERPRO	IPR000504:RNA recognition motif, RNP-1	63	2.35514	2.44152e-09	ENST00000392524, ENST00000286070, ENST00000395799, ENST00000240185, ENST00000374255, ENST00000357854, ENST00000265997, ENST00000369467, ENST00000370950, ENST00000407627, ENST00000335749, ENST00000394123, ENST00000313117, ENST00000319822, ENST00000265085, ENST00000282574, ENST00000334121, ENST00000354667, ENST00000259997, ENST00000369519, ENST00000244020, ENST00000355585, ENST00000262031, ENST0000…	2296	211	16659	2.16638	5.90114e-06	5.90114e-06	4.29056e-06
SP_PIR_KEYWORDS	zinc	384	14.3551	4.94878e-09	ENST00000338356, ENST00000261537, ENST00000263331, ENST00000336078, ENST00000332670, ENST00000231504, ENST00000399251, ENST00000398253, ENST00000345080, ENST00000307145, ENST00000325144, ENST00000379938, ENST00000324306, ENST00000356715, ENST00000377205, ENST00000374423, ENST00000358465, ENST00000399799, ENST00000230122, ENST00000315249, ENST00000318833, ENST00000368655, ENST00000231509, ENST0000…	2581	2189	19235	1.30734	3.25134e-06	4.06418e-07	7.39971e-06
SP_PIR_KEYWORDS	coiled coil	357	13.3458	7.70473e-09	ENST00000380834, ENST00000261226, ENST00000323061, ENST00000340694, ENST00000261537, ENST00000333010, ENST00000356352, ENST00000346299, ENST00000292535, ENST00000324309, ENST00000393487, ENST00000393207, ENST00000382832, ENST00000374423, ENST00000358465, ENST00000399799, ENST00000371477, ENST00000368655, ENST00000395758, ENST00000376020, ENST00000402157, ENST00000361545, ENST00000263275, ENST0000…	2581	2019	19235	1.31776	5.06199e-06	5.62445e-07	1.15206e-05
GOTERM_CC_FAT	GO:0005794~Golgi apparatus	172	6.42991	8.4494e-09	ENST00000409353, ENST00000333010, ENST00000336078, ENST00000216410, ENST00000369977, ENST00000357998, ENST00000225724, ENST00000398255, ENST00000304987, ENST00000292535, ENST00000393487, ENST00000370550, ENST00000322348, ENST00000254029, ENST00000376521, ENST00000377657, ENST00000394622, ENST00000225388, ENST00000281419, ENST00000393203, ENST00000379939, ENST00000399799, ENST00000395758, ENST0000…	1663	872	12782	1.51607	5.41605e-06	5.41605e-06	1.2592e-05
GOTERM_BP_FAT	GO:0006350~transcription	378	14.1308	1.24253e-08	ENST00000398392, ENST00000240185, ENST00000263331, ENST00000336078, ENST00000398399, ENST00000332670, ENST00000257724, ENST00000292535, ENST00000399251, ENST00000398253, ENST00000307145, ENST00000325144, ENST00000393207, ENST00000379938, ENST00000324306, ENST00000356715, ENST00000358465, ENST00000335681, ENST00000266427, ENST00000230122, ENST00000371477, ENST00000371018, ENST00000318833, ENST0000…	1886	2101	13528	1.2905	4.94017e-05	4.94017e-05	2.30755e-05
UP_SEQ_FEATURE	domain:RRM 2	37	1.38318	1.45986e-08	ENST00000356731, ENST00000313899, ENST00000392524, ENST00000240185, ENST00000258729, ENST00000286070, ENST00000374255, ENST00000373521, ENST00000336761, ENST00000379915, ENST00000265997, ENST00000407627, ENST00000374039, ENST00000258962, ENST00000374616, ENST00000324324, ENST00000265085, ENST00000254799, ENST00000282574, ENST00000354667, ENST00000281722, ENST00000259997, ENST00000244020, ENST0000…	2579	101	19113	2.71493	8.92664e-05	2.97564e-05	2.83706e-05
UP_SEQ_FEATURE	domain:RRM 1	37	1.38318	1.45986e-08	ENST00000356731, ENST00000313899, ENST00000392524, ENST00000240185, ENST00000258729, ENST00000286070, ENST00000374255, ENST00000373521, ENST00000336761, ENST00000379915, ENST00000265997, ENST00000407627, ENST00000374039, ENST00000258962, ENST00000374616, ENST00000324324, ENST00000265085, ENST00000254799, ENST00000282574, ENST00000354667, ENST00000281722, ENST00000259997, ENST00000244020, ENST0000…	2579	101	19113	2.71493	8.92664e-05	2.97564e-05	2.83706e-05
GOTERM_BP_FAT	GO:0045449~regulation of transcription	452	16.8972	2.8494e-08	ENST00000240185, ENST00000336078, ENST00000292535, ENST00000231504, ENST00000257724, ENST00000399251, ENST00000393207, ENST00000324306, ENST00000356715, ENST00000230122, ENST00000318833, ENST00000368655, ENST00000231509, ENST00000249075, ENST00000297142, ENST00000223023, ENST00000361272, ENST00000356347, ENST00000375281, ENST00000259034, ENST00000389708, ENST00000314393, ENST00000369271, ENST0000…	1886	2601	13528	1.24649	0.000113286	5.66445e-05	5.29174e-05
GOTERM_CC_FAT	GO:0043005~neuron projection	82	3.06542	3.36679e-08	ENST00000282588, ENST00000361099, ENST00000340694, ENST00000356090, ENST00000369977, ENST00000295851, ENST00000267079, ENST00000371880, ENST00000395629, ENST00000268035, ENST00000380781, ENST00000396169, ENST00000290209, ENST00000399589, ENST00000305299, ENST00000360249, ENST00000381918, ENST00000393085, ENST00000268182, ENST00000360416, ENST00000396573, ENST00000341772, ENST00000316059, ENST0000…	1663	342	12782	1.84287	2.15809e-05	1.07905e-05	5.01746e-05
SP_PIR_KEYWORDS	metal-binding	493	18.4299	5.57185e-08	ENST00000261537, ENST00000336078, ENST00000231504, ENST00000304987, ENST00000399251, ENST00000393487, ENST00000324306, ENST00000356715, ENST00000230122, ENST00000399799, ENST00000318833, ENST00000368655, ENST00000231509, ENST00000373670, ENST00000396710, ENST00000305921, ENST00000359930, ENST00000324689, ENST00000356347, ENST00000375281, ENST00000360772, ENST00000314393, ENST00000307169, ENST0000…	2581	2972	19235	1.23624	3.66064e-05	3.6607e-06	8.33136e-05
SP_PIR_KEYWORDS	cytoplasm	545	20.3738	5.88109e-08	ENST00000376926, ENST00000252669, ENST00000356090, ENST00000340694, ENST00000261537, ENST00000286070, ENST00000356352, ENST00000346299, ENST00000366690, ENST00000231504, ENST00000304987, ENST00000257724, ENST00000265192, ENST00000357854, ENST00000296933, ENST00000399799, ENST00000376020, ENST00000231509, ENST00000373670, ENST00000362004, ENST00000379556, ENST00000396221, ENST00000223023, ENST0000…	2581	3332	19235	1.21898	3.8638e-05	3.51261e-06	8.79376e-05
INTERPRO	IPR012677:Nucleotide-binding, alpha-beta plait	60	2.24299	6.22879e-08	ENST00000392524, ENST00000286070, ENST00000395799, ENST00000240185, ENST00000374255, ENST00000357854, ENST00000265997, ENST00000369467, ENST00000370950, ENST00000407627, ENST00000335749, ENST00000308330, ENST00000394123, ENST00000400140, ENST00000313117, ENST00000319822, ENST00000265085, ENST00000282574, ENST00000334121, ENST00000354667, ENST00000259997, ENST00000244020, ENST00000262031, ENST0000…	2296	213	16659	2.04385	0.000150539	7.52721e-05	0.00010946
SP_PIR_KEYWORDS	dna-binding	326	12.1869	1.58408e-07	ENST00000398392, ENST00000240185, ENST00000336078, ENST00000332670, ENST00000292535, ENST00000398253, ENST00000307145, ENST00000325144, ENST00000393207, ENST00000379938, ENST00000324306, ENST00000356715, ENST00000358465, ENST00000335681, ENST00000230122, ENST00000266427, ENST00000371477, ENST00000318833, ENST00000231509, ENST00000373670, ENST00000371471, ENST00000345382, ENST00000297142, ENST0000…	2581	1868	19235	1.3006	0.000104069	8.6728e-06	0.000236861
GOTERM_MF_FAT	GO:0000166~nucleotide binding	393	14.6916	2.60803e-07	ENST00000376926, ENST00000252669, ENST00000286070, ENST00000240185, ENST00000327299, ENST00000366690, ENST00000304987, ENST00000369523, ENST00000357854, ENST00000377205, ENST00000399799, ENST00000265997, ENST00000389039, ENST00000395358, ENST00000287878, ENST00000265085, ENST00000336083, ENST00000360299, ENST00000408997, ENST00000359834, ENST00000003084, ENST00000341681, ENST00000258198, ENST0000…	1820	2245	12983	1.24876	0.000350718	0.000350718	0.000427614
SP_PIR_KEYWORDS	acetylation	438	16.3738	3.10005e-07	ENST00000231504, ENST00000234313, ENST00000399251, ENST00000399799, ENST00000361481, ENST00000336083, ENST00000366508, ENST00000337322, ENST00000361138, ENST00000395362, ENST00000259034, ENST00000311630, ENST00000369272, ENST00000037869, ENST00000389708, ENST00000395468, ENST00000249647, ENST00000409711, ENST00000356731, ENST00000360647, ENST00000341550, ENST00000323584, ENST00000369278, ENST0000…	2581	2635	19235	1.23879	0.000203652	1.5667e-05	0.000463537
SP_PIR_KEYWORDS	golgi apparatus	123	4.59813	3.88281e-07	ENST00000409353, ENST00000333010, ENST00000369977, ENST00000216410, ENST00000357998, ENST00000225724, ENST00000398255, ENST00000292535, ENST00000393487, ENST00000370550, ENST00000322348, ENST00000254029, ENST00000377657, ENST00000376521, ENST00000399799, ENST00000281419, ENST00000393203, ENST00000395758, ENST00000370558, ENST00000377795, ENST00000397762, ENST00000309027, ENST00000336083, ENST0000…	2581	588	19235	1.55895	0.000255068	1.82213e-05	0.000580581
SMART	SM00360:RRM	63	2.35514	6.28114e-07	ENST00000392524, ENST00000286070, ENST00000395799, ENST00000240185, ENST00000374255, ENST00000357854, ENST00000265997, ENST00000369467, ENST00000370950, ENST00000407627, ENST00000335749, ENST00000394123, ENST00000313117, ENST00000319822, ENST00000265085, ENST00000282574, ENST00000334121, ENST00000354667, ENST00000259997, ENST00000369519, ENST00000244020, ENST00000355585, ENST00000262031, ENST0000…	1458	211	9079	1.85925	0.000247446	0.000247446	0.000874166
SP_PIR_KEYWORDS	repressor	95	3.5514	1.37187e-06	ENST00000406072, ENST00000396525, ENST00000317509, ENST00000240185, ENST00000292535, ENST00000395713, ENST00000398253, ENST00000383773, ENST00000307145, ENST00000381216, ENST00000335712, ENST00000393207, ENST00000334736, ENST00000379938, ENST00000242728, ENST00000309060, ENST00000358465, ENST00000266427, ENST00000321358, ENST00000371018, ENST00000368655, ENST00000409747, ENST00000393593, ENST0000…	2581	435	19235	1.62757	0.000900915	6.00863e-05	0.00205129
GOTERM_BP_FAT	GO:0010608~posttranscriptional regulation of gene expression	56	2.09346	1.97167e-06	ENST00000233154, ENST00000391947, ENST00000392012, ENST00000396525, ENST00000284202, ENST00000395799, ENST00000345080, ENST00000373747, ENST00000229384, ENST00000265192, ENST00000321358, ENST00000216554, ENST00000360249, ENST00000407627, ENST00000393085, ENST00000335749, ENST00000400140, ENST00000373204, ENST00000228958, ENST00000382103, ENST00000282574, ENST00000360541, ENST00000360839, ENST0000…	1886	211	13528	1.9037	0.00780871	0.00260971	0.0036616
SP_PIR_KEYWORDS	chromosomal rearrangement	67	2.50467	2.18129e-06	ENST00000269138, ENST00000373644, ENST00000406072, ENST00000336077, ENST00000240851, ENST00000053243, ENST00000360413, ENST00000262795, ENST00000226067, ENST00000335712, ENST00000261038, ENST00000374259, ENST00000266427, ENST00000358465, ENST00000371477, ENST00000376020, ENST00000326950, ENST00000302326, ENST00000382874, ENST00000346562, ENST00000369964, ENST00000265343, ENST00000398924, ENST0000…	2581	279	19235	1.78968	0.00143208	8.95652e-05	0.00326154
SP_PIR_KEYWORDS	atp-binding	236	8.82243	2.42042e-06	ENST00000252669, ENST00000376926, ENST00000327299, ENST00000361055, ENST00000304987, ENST00000369523, ENST00000377205, ENST00000399799, ENST00000354853, ENST00000389467, ENST00000292211, ENST00000324198, ENST00000399503, ENST00000380071, ENST00000359834, ENST00000003084, ENST00000341681, ENST00000258198, ENST00000306156, ENST00000361138, ENST00000360772, ENST00000314395, ENST00000392233, ENST0000…	2581	1326	19235	1.32639	0.00158895	9.35378e-05	0.0036191
SP_PIR_KEYWORDS	nucleotide-binding	290	10.8411	3.01561e-06	ENST00000252669, ENST00000376926, ENST00000327299, ENST00000366690, ENST00000398255, ENST00000361055, ENST00000304987, ENST00000371675, ENST00000369523, ENST00000377205, ENST00000216554, ENST00000399799, ENST00000354853, ENST00000389467, ENST00000292211, ENST00000395358, ENST00000324198, ENST00000336083, ENST00000399503, ENST00000360299, ENST00000408997, ENST00000380071, ENST00000359834, ENST0000…	2581	1686	19235	1.28187	0.0019793	0.000110064	0.00450903
GOTERM_CC_FAT	GO:0030424~axon	43	1.60748	3.86193e-06	ENST00000361099, ENST00000369977, ENST00000304053, ENST00000260777, ENST00000267079, ENST00000357398, ENST00000264276, ENST00000371880, ENST00000273047, ENST00000257430, ENST00000396169, ENST00000380781, ENST00000401399, ENST00000311106, ENST00000361669, ENST00000290209, ENST00000305299, ENST00000360249, ENST00000400546, ENST00000350485, ENST00000393085, ENST00000360416, ENST00000316059, ENST0000…	1663	159	12782	2.07863	0.00247244	0.000824826	0.0057552
UP_SEQ_FEATURE	compositionally biased region:Poly-Ser	100	3.73832	5.10171e-06	ENST00000324309, ENST00000383773, ENST00000307142, ENST00000309495, ENST00000361481, ENST00000393085, ENST00000360911, ENST00000397942, ENST00000380643, ENST00000399503, ENST00000321027, ENST00000296015, ENST00000377990, ENST00000307729, ENST00000360409, ENST00000368975, ENST00000369327, ENST00000360342, ENST00000405977, ENST00000305123, ENST00000355930, ENST00000286104, ENST00000344484, ENST0000…	2579	475	19113	1.56021	0.0307155	0.00776893	0.00991412
GOTERM_CC_FAT	GO:0042995~cell projection	132	4.93458	5.49282e-06	ENST00000282588, ENST00000356090, ENST00000340694, ENST00000369977, ENST00000371880, ENST00000234313, ENST00000268035, ENST00000396169, ENST00000380781, ENST00000399589, ENST00000392220, ENST00000268182, ENST00000393085, ENST00000396573, ENST00000360416, ENST00000316059, ENST00000263816, ENST00000278379, ENST00000262135, ENST00000223023, ENST00000367731, ENST00000341394, ENST00000356142, ENST0000…	1663	697	12782	1.45562	0.00351472	0.00087984	0.00818553
GOTERM_CC_FAT	GO:0012505~endomembrane system	145	5.42056	5.77066e-06	ENST00000233154, ENST00000376327, ENST00000299293, ENST00000001146, ENST00000281187, ENST00000369977, ENST00000225724, ENST00000394524, ENST00000292535, ENST00000314118, ENST00000376521, ENST00000394622, ENST00000379939, ENST00000376156, ENST00000340541, ENST00000373670, ENST00000326950, ENST00000380629, ENST00000395358, ENST00000308330, ENST00000373202, ENST00000263816, ENST00000397762, ENST0000…	1663	782	12782	1.42517	0.00369217	0.000739528	0.00859957
UP_SEQ_FEATURE	compositionally biased region:Gln-rich	42	1.57009	6.27297e-06	ENST00000269138, ENST00000317509, ENST00000395799, ENST00000309964, ENST00000375300, ENST00000243961, ENST00000373747, ENST00000393207, ENST00000334736, ENST00000329138, ENST00000286523, ENST00000265997, ENST00000376020, ENST00000373555, ENST00000402157, ENST00000399468, ENST00000369962, ENST00000400140, ENST00000367206, ENST00000319653, ENST00000309027, ENST00000372491, ENST00000371541, ENST0000…	2579	151	19113	2.06134	0.0376329	0.00764252	0.0121901
GOTERM_MF_FAT	GO:0003723~RNA binding	143	5.34579	7.55842e-06	ENST00000379607, ENST00000286070, ENST00000356352, ENST00000240185, ENST00000345080, ENST00000225388, ENST00000357854, ENST00000342756, ENST00000321358, ENST00000265997, ENST00000409401, ENST00000371477, ENST00000369467, ENST00000370950, ENST00000354853, ENST00000394123, ENST00000373204, ENST00000319822, ENST00000265085, ENST00000282574, ENST00000373477, ENST00000360541, ENST00000244769, ENST0000…	1820	718	12983	1.42074	0.0101146	0.00507016	0.0123922
INTERPRO	IPR007087:Zinc finger, C2H2-type	152	5.68224	8.01792e-06	ENST00000392159, ENST00000367084, ENST00000336078, ENST00000332670, ENST00000325144, ENST00000398253, ENST00000307145, ENST00000381216, ENST00000396788, ENST00000335712, ENST00000332307, ENST00000324306, ENST00000379938, ENST00000356715, ENST00000230122, ENST00000318833, ENST00000309495, ENST00000368863, ENST00000371471, ENST00000316059, ENST00000295208, ENST00000345382, ENST00000360357, ENST0000…	2296	784	16659	1.40671	0.0191928	0.00643897	0.0140892
INTERPRO	IPR015880:Zinc finger, C2H2-like	154	5.75701	8.32841e-06	ENST00000392159, ENST00000367084, ENST00000336078, ENST00000332670, ENST00000325144, ENST00000398253, ENST00000307145, ENST00000381216, ENST00000396788, ENST00000335712, ENST00000332307, ENST00000324306, ENST00000379938, ENST00000356715, ENST00000230122, ENST00000318833, ENST00000309495, ENST00000368863, ENST00000371471, ENST00000316059, ENST00000295208, ENST00000345382, ENST00000360357, ENST0000…	2296	797	16659	1.40197	0.0199286	0.00501982	0.0146348
GOTERM_BP_FAT	GO:0046907~intracellular transport	132	4.93458	8.48523e-06	ENST00000005259, ENST00000281187, ENST00000356352, ENST00000369977, ENST00000225724, ENST00000292535, ENST00000371120, ENST00000397492, ENST00000380781, ENST00000298573, ENST00000263904, ENST00000370754, ENST00000394622, ENST00000342756, ENST00000315249, ENST00000369467, ENST00000392220, ENST00000326950, ENST00000377795, ENST00000360416, ENST00000389467, ENST00000263816, ENST00000395957, ENST0000…	1886	657	13528	1.44112	0.0331746	0.00839888	0.0157571
UP_SEQ_FEATURE	zinc finger region:C2H2-type 2	121	4.52336	8.68943e-06	ENST00000392159, ENST00000332670, ENST00000398253, ENST00000307145, ENST00000325144, ENST00000396788, ENST00000335712, ENST00000332307, ENST00000379938, ENST00000324306, ENST00000356715, ENST00000230122, ENST00000318833, ENST00000309495, ENST00000368863, ENST00000371471, ENST00000316059, ENST00000295208, ENST00000345382, ENST00000360357, ENST00000314011, ENST00000303660, ENST00000369888, ENST0000…	2579	608	19113	1.47489	0.0517491	0.00881692	0.0168855
SP_PIR_KEYWORDS	activator	106	3.96262	8.75217e-06	ENST00000371122, ENST00000282892, ENST00000257724, ENST00000307145, ENST00000381216, ENST00000373482, ENST00000379938, ENST00000371477, ENST00000340208, ENST00000297142, ENST00000370401, ENST00000286800, ENST00000374721, ENST00000375281, ENST00000371116, ENST00000259034, ENST00000389708, ENST00000368975, ENST00000388910, ENST00000330387, ENST00000355930, ENST00000367866, ENST00000368346, ENST0000…	2581	520	19235	1.51917	0.0057337	0.000302596	0.013086
GOTERM_MF_FAT	GO:0008270~zinc ion binding	391	14.6168	9.7989e-06	ENST00000322342, ENST00000261537, ENST00000336078, ENST00000399251, ENST00000324306, ENST00000356715, ENST00000377205, ENST00000399799, ENST00000230122, ENST00000318833, ENST00000368655, ENST00000231509, ENST00000373670, ENST00000396710, ENST00000369519, ENST00000324689, ENST00000356347, ENST00000286744, ENST00000375281, ENST00000314393, ENST00000307169, ENST00000356609, ENST00000379428, ENST0000…	1820	2311	12983	1.20693	0.0130931	0.00438356	0.0160652
UP_SEQ_FEATURE	zinc finger region:C2H2-type 3	123	4.59813	9.95532e-06	ENST00000392159, ENST00000336078, ENST00000332670, ENST00000398253, ENST00000307145, ENST00000396788, ENST00000335712, ENST00000332307, ENST00000379938, ENST00000324306, ENST00000356715, ENST00000230122, ENST00000318833, ENST00000309495, ENST00000368863, ENST00000371471, ENST00000316059, ENST00000295208, ENST00000345382, ENST00000360357, ENST00000314011, ENST00000303660, ENST00000376335, ENST0000…	2579	622	19113	1.46552	0.0590611	0.00865902	0.0193452
UP_SEQ_FEATURE	nucleotide phosphate-binding region:ATP	177	6.61682	1.05882e-05	ENST00000252669, ENST00000376926, ENST00000270112, ENST00000369977, ENST00000367080, ENST00000361804, ENST00000327299, ENST00000394524, ENST00000371122, ENST00000361055, ENST00000268035, ENST00000304987, ENST00000395101, ENST00000344720, ENST00000382642, ENST00000377205, ENST00000399799, ENST00000392560, ENST00000354853, ENST00000360416, ENST00000238616, ENST00000378737, ENST00000324198, ENST0000…	2579	962	19113	1.36356	0.0626955	0.00806072	0.0205749
GOTERM_MF_FAT	GO:0003677~DNA binding	394	14.729	1.06902e-05	ENST00000336078, ENST00000240185, ENST00000292535, ENST00000393207, ENST00000324306, ENST00000356715, ENST00000230122, ENST00000318833, ENST00000368655, ENST00000231509, ENST00000373670, ENST00000297142, ENST00000366508, ENST00000361272, ENST00000356347, ENST00000375281, ENST00000389708, ENST00000314393, ENST00000307169, ENST00000379428, ENST00000360647, ENST00000330387, ENST00000337339, ENST0000…	1820	2331	12983	1.20575	0.0142755	0.00358813	0.0175263
INTERPRO	IPR019786:Zinc finger, PHD-type, conserved site	30	1.1215	1.19138e-05	ENST00000382422, ENST00000341550, ENST00000368346, ENST00000397478, ENST00000397560, ENST00000218343, ENST00000262043, ENST00000262952, ENST00000381216, ENST00000358465, ENST00000269197, ENST00000395003, ENST00000339594, ENST00000402157, ENST00000360911, ENST00000287239, ENST00000395390, ENST00000398924, ENST00000374512, ENST00000359246, ENST00000242315, ENST00000328469, ENST00000381309, ENST0000…	2296	93	16659	2.34054	0.0283851	0.0057426	0.0209344
UP_SEQ_FEATURE	domain:Protein kinase	97	3.62617	1.54855e-05	ENST00000376926, ENST00000270112, ENST00000394524, ENST00000304987, ENST00000268035, ENST00000380972, ENST00000399799, ENST00000238616, ENST00000324198, ENST00000399503, ENST00000374625, ENST00000359834, ENST00000341681, ENST00000306156, ENST00000360772, ENST00000370689, ENST00000369327, ENST00000261716, ENST00000389048, ENST00000263802, ENST00000371244, ENST00000367921, ENST00000342222, ENST0000…	2579	469	19113	1.53277	0.0903494	0.0104665	0.03009
GOTERM_BP_FAT	GO:0008104~protein localization	167	6.24299	1.81697e-05	ENST00000005259, ENST00000281187, ENST00000369977, ENST00000366690, ENST00000225724, ENST00000398255, ENST00000234313, ENST00000371120, ENST00000397492, ENST00000298573, ENST00000313833, ENST00000263904, ENST00000239944, ENST00000310754, ENST00000357854, ENST00000342756, ENST00000379939, ENST00000315249, ENST00000367630, ENST00000370558, ENST00000392220, ENST00000377795, ENST00000326950, ENST0000…	1886	882	13528	1.35813	0.0696956	0.0143448	0.0337383
GOTERM_MF_FAT	GO:0030528~transcription regulator activity	266	9.94393	2.64522e-05	ENST00000240185, ENST00000398399, ENST00000361055, ENST00000332670, ENST00000292535, ENST00000307145, ENST00000379938, ENST00000324306, ENST00000266427, ENST00000335681, ENST00000368655, ENST00000231509, ENST00000402157, ENST00000371471, ENST00000345382, ENST00000297142, ENST00000283628, ENST00000361272, ENST00000244815, ENST00000389708, ENST00000256495, ENST00000314393, ENST00000354725, ENST0000…	1820	1512	12983	1.25497	0.0349532	0.00709047	0.0433624
INTERPRO	IPR017441:Protein kinase, ATP binding site	95	3.5514	2.83755e-05	ENST00000376926, ENST00000372010, ENST00000270112, ENST00000267079, ENST00000240851, ENST00000375300, ENST00000394524, ENST00000304987, ENST00000268035, ENST00000409947, ENST00000303052, ENST00000399799, ENST00000337174, ENST00000312493, ENST00000366920, ENST00000398015, ENST00000238616, ENST00000324198, ENST00000295797, ENST00000394763, ENST00000397091, ENST00000399503, ENST00000372201, ENST0000…	2296	455	16659	1.51492	0.0662856	0.0113657	0.0498535
SP_PIR_KEYWORDS	isopeptide bond	70	2.61682	3.24085e-05	ENST00000361099, ENST00000270112, ENST00000368890, ENST00000395713, ENST00000262952, ENST00000370754, ENST00000321358, ENST00000378670, ENST00000369155, ENST00000396473, ENST00000392872, ENST00000231509, ENST00000336592, ENST00000382352, ENST00000393593, ENST00000299351, ENST00000340208, ENST00000328142, ENST00000407911, ENST00000361642, ENST00000303660, ENST00000265165, ENST00000328469, ENST0000…	2581	319	19235	1.63535	0.0210676	0.00106407	0.0484482
INTERPRO	IPR000719:Protein kinase, core	98	3.66355	3.74181e-05	ENST00000376926, ENST00000270112, ENST00000394524, ENST00000304987, ENST00000268035, ENST00000380972, ENST00000399799, ENST00000238616, ENST00000324198, ENST00000399503, ENST00000374625, ENST00000359834, ENST00000341681, ENST00000306156, ENST00000360772, ENST00000370689, ENST00000369327, ENST00000261716, ENST00000389048, ENST00000263802, ENST00000379565, ENST00000371244, ENST00000367921, ENST0000…	2296	476	16659	1.49381	0.0864719	0.0128371	0.0657355
SP_PIR_KEYWORDS	ubl conjugation	114	4.26168	3.95512e-05	ENST00000299293, ENST00000360093, ENST00000270112, ENST00000261537, ENST00000240185, ENST00000262952, ENST00000324896, ENST00000370754, ENST00000321358, ENST00000315249, ENST00000231509, ENST00000382352, ENST00000299351, ENST00000340208, ENST00000371199, ENST00000303660, ENST00000389708, ENST00000379883, ENST00000220876, ENST00000393959, ENST00000256495, ENST00000256689, ENST00000296328, ENST0000…	2581	588	19235	1.44488	0.0256509	0.00123665	0.059123
GOTERM_BP_FAT	GO:0031328~positive regulation of cellular biosynthetic process	133	4.97196	4.37944e-05	ENST00000369977, ENST00000381950, ENST00000371122, ENST00000282892, ENST00000257724, ENST00000268035, ENST00000307145, ENST00000397492, ENST00000335681, ENST00000340208, ENST00000249075, ENST00000399503, ENST00000244769, ENST00000361272, ENST00000380790, ENST00000371116, ENST00000338561, ENST00000389708, ENST00000369271, ENST00000368975, ENST00000345392, ENST00000388910, ENST00000287538, ENST0000…	1886	685	13528	1.39269	0.159813	0.0286046	0.081301
GOTERM_BP_FAT	GO:0045935~positive regulation of nucleobase, nucleoside, nucleotide and nucleic acid metabolic process	123	4.59813	4.43483e-05	ENST00000369977, ENST00000371122, ENST00000282892, ENST00000257724, ENST00000268035, ENST00000307145, ENST00000397492, ENST00000382642, ENST00000335681, ENST00000340208, ENST00000249075, ENST00000399503, ENST00000244769, ENST00000361272, ENST00000380790, ENST00000371116, ENST00000338561, ENST00000389708, ENST00000369271, ENST00000368975, ENST00000345392, ENST00000388910, ENST00000287538, ENST0000…	1886	624	13528	1.41388	0.161661	0.0248758	0.0823289
UP_SEQ_FEATURE	mutagenesis site	336	12.5607	4.53876e-05	ENST00000233154, ENST00000376926, ENST00000252669, ENST00000409353, ENST00000360093, ENST00000338356, ENST00000356352, ENST00000240185, ENST00000216410, ENST00000336077, ENST00000346299, ENST00000366690, ENST00000361055, ENST00000304987, ENST00000231504, ENST00000292535, ENST00000262650, ENST00000396169, ENST00000323460, ENST00000358465, ENST00000399799, ENST00000266427, ENST00000315249, ENST0000…	2579	2045	19113	1.21765	0.242363	0.0273735	0.0881685
GOTERM_BP_FAT	GO:0051252~regulation of RNA metabolic process	309	11.5514	4.55638e-05	ENST00000332670, ENST00000257724, ENST00000292535, ENST00000399251, ENST00000398253, ENST00000307145, ENST00000345080, ENST00000324306, ENST00000379938, ENST00000356715, ENST00000335681, ENST00000266427, ENST00000371477, ENST00000368655, ENST00000231509, ENST00000402157, ENST00000249075, ENST00000399503, ENST00000283628, ENST00000361272, ENST00000244815, ENST00000356347, ENST00000399107, ENST0000…	1886	1813	13528	1.22251	0.165703	0.0223912	0.0845844
GOTERM_MF_FAT	GO:0046914~transition metal ion binding	456	17.0467	5.02038e-05	ENST00000322342, ENST00000261537, ENST00000336078, ENST00000231504, ENST00000399251, ENST00000324306, ENST00000356715, ENST00000377205, ENST00000230122, ENST00000399799, ENST00000318833, ENST00000368655, ENST00000231509, ENST00000373670, ENST00000389039, ENST00000396710, ENST00000305921, ENST00000369519, ENST00000324689, ENST00000356347, ENST00000286744, ENST00000375281, ENST00000314393, ENST0000…	1820	2785	12983	1.168	0.0652963	0.0111912	0.0822828
GOTERM_BP_FAT	GO:0016071~mRNA metabolic process	80	2.99065	5.2171e-05	ENST00000280665, ENST00000392524, ENST00000356352, ENST00000240185, ENST00000374255, ENST00000261674, ENST00000342415, ENST00000380972, ENST00000313871, ENST00000321358, ENST00000360249, ENST00000371477, ENST00000369467, ENST00000264903, ENST00000370950, ENST00000407627, ENST00000260803, ENST00000389467, ENST00000286307, ENST00000396710, ENST00000229335, ENST00000373204, ENST00000313117, ENST0000…	1886	370	13528	1.55089	0.187336	0.022785	0.0968444
SP_PIR_KEYWORDS	kinase	129	4.82243	5.94747e-05	ENST00000342348, ENST00000376926, ENST00000270112, ENST00000367080, ENST00000327299, ENST00000394524, ENST00000304987, ENST00000268035, ENST00000344720, ENST00000399799, ENST00000225394, ENST00000389467, ENST00000238616, ENST00000360911, ENST00000324198, ENST00000399503, ENST00000374625, ENST00000359834, ENST00000341681, ENST00000306156, ENST00000360772, ENST00000370689, ENST00000369327, ENST0000…	2581	688	19235	1.39735	0.0383224	0.00177461	0.0888933
GOTERM_BP_FAT	GO:0010557~positive regulation of macromolecule biosynthetic process	127	4.74766	6.59985e-05	ENST00000369977, ENST00000371122, ENST00000282892, ENST00000381950, ENST00000257724, ENST00000268035, ENST00000307145, ENST00000397492, ENST00000335681, ENST00000340208, ENST00000249075, ENST00000399503, ENST00000244769, ENST00000361272, ENST00000380790, ENST00000371116, ENST00000338561, ENST00000389708, ENST00000369271, ENST00000368975, ENST00000345392, ENST00000388910, ENST00000287538, ENST0000…	1886	654	13528	1.39289	0.230811	0.0259006	0.122497
GOTERM_CC_FAT	GO:0031981~nuclear lumen	237	8.85981	7.61795e-05	ENST00000409353, ENST00000263331, ENST00000336078, ENST00000240185, ENST00000257724, ENST00000379938, ENST00000323460, ENST00000266427, ENST00000335681, ENST00000371477, ENST00000368655, ENST00000231509, ENST00000268182, ENST00000287878, ENST00000223023, ENST00000366508, ENST00000380071, ENST00000361272, ENST00000399107, ENST00000355765, ENST00000292123, ENST00000259034, ENST00000389708, ENST0000…	1663	1450	12782	1.25628	0.0476597	0.00810579	0.113469
GOTERM_BP_FAT	GO:0051173~positive regulation of nitrogen compound metabolic process	125	4.6729	7.76883e-05	ENST00000369977, ENST00000371122, ENST00000282892, ENST00000257724, ENST00000268035, ENST00000307145, ENST00000397492, ENST00000382642, ENST00000335681, ENST00000340208, ENST00000249075, ENST00000399503, ENST00000244769, ENST00000361272, ENST00000380790, ENST00000371116, ENST00000338561, ENST00000389708, ENST00000369271, ENST00000368975, ENST00000345392, ENST00000388910, ENST00000287538, ENST0000…	1886	644	13528	1.39225	0.265746	0.0276912	0.14418
GOTERM_MF_FAT	GO:0017076~purine nucleotide binding	324	12.1121	8.34345e-05	ENST00000376926, ENST00000252669, ENST00000327299, ENST00000366690, ENST00000398255, ENST00000361055, ENST00000304987, ENST00000371675, ENST00000380972, ENST00000369523, ENST00000394622, ENST00000377205, ENST00000216554, ENST00000399799, ENST00000354853, ENST00000389039, ENST00000389467, ENST00000292211, ENST00000395358, ENST00000324198, ENST00000287878, ENST00000336083, ENST00000399503, ENST0000…	1820	1918	12983	1.20504	0.106156	0.0159042	0.136712
GOTERM_BP_FAT	GO:0009891~positive regulation of biosynthetic process	133	4.97196	8.76827e-05	ENST00000369977, ENST00000381950, ENST00000371122, ENST00000282892, ENST00000257724, ENST00000268035, ENST00000307145, ENST00000397492, ENST00000335681, ENST00000340208, ENST00000249075, ENST00000399503, ENST00000244769, ENST00000361272, ENST00000380790, ENST00000371116, ENST00000338561, ENST00000389708, ENST00000369271, ENST00000368975, ENST00000345392, ENST00000388910, ENST00000287538, ENST0000…	1886	695	13528	1.37265	0.294354	0.0286355	0.162714
UP_SEQ_FEATURE	zinc finger region:PHD-type	19	0.71028	9.04002e-05	ENST00000382422, ENST00000341550, ENST00000359246, ENST00000368346, ENST00000242315, ENST00000397478, ENST00000397560, ENST00000262043, ENST00000218343, ENST00000262952, ENST00000383829, ENST00000358465, ENST00000395003, ENST00000339594, ENST00000402157, ENST00000360911, ENST00000395390, ENST00000367503, ENST00000313552	2579	52	19113	2.70787	0.424676	0.0490146	0.175536
GOTERM_CC_FAT	GO:0015630~microtubule cytoskeleton	103	3.85047	9.73861e-05	ENST00000306467, ENST00000361804, ENST00000231504, ENST00000371120, ENST00000406175, ENST00000395101, ENST00000254029, ENST00000370754, ENST00000399799, ENST00000340541, ENST00000360416, ENST00000361545, ENST00000380643, ENST00000262135, ENST00000367731, ENST00000327230, ENST00000377990, ENST00000258198, ENST00000371117, ENST00000314395, ENST00000326682, ENST00000256496, ENST00000371737, ENST0000…	1663	549	12782	1.44202	0.0605188	0.00887857	0.145034
GOTERM_BP_FAT	GO:0045941~positive regulation of transcription	111	4.14953	0.000118038	ENST00000369977, ENST00000371122, ENST00000282892, ENST00000257724, ENST00000307145, ENST00000397492, ENST00000335681, ENST00000340208, ENST00000249075, ENST00000399503, ENST00000244769, ENST00000361272, ENST00000380790, ENST00000371116, ENST00000338561, ENST00000389708, ENST00000369271, ENST00000368975, ENST00000345392, ENST00000388910, ENST00000287538, ENST00000381826, ENST00000360647, ENST0000…	1886	564	13528	1.41168	0.374589	0.0354596	0.218986
GOTERM_BP_FAT	GO:0015031~protein transport	143	5.34579	0.000118943	ENST00000005259, ENST00000281187, ENST00000369977, ENST00000366690, ENST00000225724, ENST00000398255, ENST00000234313, ENST00000371120, ENST00000397492, ENST00000313833, ENST00000298573, ENST00000263904, ENST00000239944, ENST00000310754, ENST00000342756, ENST00000315249, ENST00000367630, ENST00000392220, ENST00000377795, ENST00000326950, ENST00000263816, ENST00000395957, ENST00000397762, ENST0000…	1886	762	13528	1.34609	0.376836	0.0332176	0.220663
GOTERM_MF_FAT	GO:0019904~protein domain specific binding	72	2.69159	0.00012475	ENST00000380732, ENST00000372010, ENST00000295851, ENST00000394767, ENST00000407343, ENST00000380781, ENST00000397492, ENST00000262795, ENST00000266427, ENST00000371477, ENST00000369467, ENST00000409747, ENST00000342652, ENST00000394020, ENST00000263816, ENST00000369964, ENST00000395957, ENST00000357033, ENST00000396535, ENST00000406655, ENST00000382392, ENST00000307630, ENST00000355585, ENST0000…	1820	331	12983	1.5517	0.154477	0.0207565	0.204345
GOTERM_BP_FAT	GO:0045184~establishment of protein localization	144	5.38318	0.000125179	ENST00000005259, ENST00000281187, ENST00000369977, ENST00000366690, ENST00000225724, ENST00000398255, ENST00000234313, ENST00000371120, ENST00000397492, ENST00000313833, ENST00000298573, ENST00000263904, ENST00000239944, ENST00000310754, ENST00000342756, ENST00000315249, ENST00000367630, ENST00000392220, ENST00000377795, ENST00000326950, ENST00000263816, ENST00000395957, ENST00000397762, ENST0000…	1886	769	13528	1.34316	0.392098	0.0326382	0.232219
INTERPRO	IPR008271:Serine/threonine protein kinase, active site	75	2.80374	0.000130463	ENST00000376926, ENST00000372010, ENST00000270112, ENST00000267079, ENST00000394524, ENST00000375300, ENST00000304987, ENST00000409947, ENST00000303052, ENST00000399799, ENST00000337174, ENST00000366920, ENST00000238616, ENST00000324198, ENST00000394763, ENST00000295797, ENST00000399503, ENST00000372201, ENST00000374574, ENST00000341681, ENST00000306156, ENST00000360772, ENST00000370689, ENST0000…	2296	354	16659	1.53722	0.270466	0.0386519	0.229019
GOTERM_BP_FAT	GO:0031344~regulation of cell projection organization	27	1.00935	0.000134817	ENST00000238738, ENST00000005257, ENST00000379027, ENST00000304053, ENST00000395223, ENST00000257430, ENST00000397492, ENST00000380781, ENST00000305299, ENST00000269141, ENST00000316059, ENST00000265362, ENST00000326018, ENST00000344094, ENST00000374625, ENST00000321867, ENST00000356444, ENST00000328345, ENST00000346166, ENST00000356142, ENST00000309007, ENST00000397283, ENST00000278198, ENST0000…	1886	89	13528	2.17603	0.414957	0.0329493	0.250078
INTERPRO	IPR001965:Zinc finger, PHD-type	27	1.00935	0.00013805	ENST00000382422, ENST00000341550, ENST00000368346, ENST00000397478, ENST00000397560, ENST00000218343, ENST00000262043, ENST00000262952, ENST00000381216, ENST00000358465, ENST00000395003, ENST00000339594, ENST00000402157, ENST00000360911, ENST00000395390, ENST00000287239, ENST00000374512, ENST00000359246, ENST00000328469, ENST00000381309, ENST00000383829, ENST00000359486, ENST00000307729, ENST0000…	2296	90	16659	2.1767	0.283725	0.0363978	0.242323
GOTERM_MF_FAT	GO:0003700~transcription factor activity	177	6.61682	0.000148249	ENST00000240185, ENST00000332670, ENST00000292535, ENST00000383773, ENST00000262952, ENST00000396788, ENST00000324896, ENST00000373482, ENST00000324306, ENST00000397358, ENST00000321358, ENST00000266427, ENST00000335681, ENST00000368655, ENST00000231509, ENST00000371471, ENST00000340208, ENST00000345382, ENST00000371402, ENST00000303660, ENST00000321027, ENST00000283628, ENST00000361272, ENST0000…	1820	975	12983	1.29501	0.180786	0.0219129	0.242793
GOTERM_MF_FAT	GO:0043167~ion binding	663	24.785	0.000161459	ENST00000360093, ENST00000261537, ENST00000322342, ENST00000336078, ENST00000234310, ENST00000231504, ENST00000304987, ENST00000399251, ENST00000393487, ENST00000264318, ENST00000324306, ENST00000388718, ENST00000393380, ENST00000377205, ENST00000356715, ENST00000230122, ENST00000399799, ENST00000318833, ENST00000368655, ENST00000231509, ENST00000373670, ENST00000389039, ENST00000396573, ENST0000…	1820	4241	12983	1.11519	0.195214	0.0214838	0.2644
GOTERM_MF_FAT	GO:0030554~adenyl nucleotide binding	270	10.0935	0.000164959	ENST00000252669, ENST00000376926, ENST00000327299, ENST00000361055, ENST00000304987, ENST00000380972, ENST00000369523, ENST00000394622, ENST00000377205, ENST00000399799, ENST00000354853, ENST00000389039, ENST00000389467, ENST00000292211, ENST00000395358, ENST00000324198, ENST00000287878, ENST00000399503, ENST00000380071, ENST00000359834, ENST00000003084, ENST00000341681, ENST00000258198, ENST0000…	1820	1577	12983	1.22134	0.198995	0.0199696	0.270126
UP_SEQ_FEATURE	zinc finger region:C2H2-type 1	104	3.88785	0.000170846	ENST00000392159, ENST00000332670, ENST00000398253, ENST00000307145, ENST00000325144, ENST00000396788, ENST00000332307, ENST00000335712, ENST00000379938, ENST00000324306, ENST00000356715, ENST00000230122, ENST00000309495, ENST00000318833, ENST00000371471, ENST00000316059, ENST00000345382, ENST00000295208, ENST00000360357, ENST00000314011, ENST00000303660, ENST00000398864, ENST00000356347, ENST0000…	2579	542	19113	1.42204	0.648243	0.0833851	0.331497
GOTERM_BP_FAT	GO:0048193~Golgi vesicle transport	35	1.30841	0.000185289	ENST00000200135, ENST00000391868, ENST00000393512, ENST00000265175, ENST00000399194, ENST00000225724, ENST00000292535, ENST00000373747, ENST00000394622, ENST00000233557, ENST00000380291, ENST00000220531, ENST00000326950, ENST00000306200, ENST00000256637, ENST00000397457, ENST00000314797, ENST00000249923, ENST00000331825, ENST00000340918, ENST00000286448, ENST00000326654, ENST00000263441, ENST0000…	1886	131	13528	1.91641	0.521347	0.0424142	0.343549
SP_PIR_KEYWORDS	ubl conjugation pathway	98	3.66355	0.000185855	ENST00000367084, ENST00000261537, ENST00000361055, ENST00000371120, ENST00000262650, ENST00000262952, ENST00000313833, ENST00000323460, ENST00000296933, ENST00000395187, ENST00000358465, ENST00000315249, ENST00000399816, ENST00000299351, ENST00000292211, ENST00000371199, ENST00000397942, ENST00000253815, ENST00000358015, ENST00000373910, ENST00000282570, ENST00000373926, ENST00000351097, ENST0000…	2581	509	19235	1.43487	0.114956	0.00529541	0.277542
GOTERM_MF_FAT	GO:0005524~ATP binding	254	9.49533	0.000194654	ENST00000252669, ENST00000376926, ENST00000327299, ENST00000361055, ENST00000304987, ENST00000380972, ENST00000369523, ENST00000377205, ENST00000399799, ENST00000354853, ENST00000389467, ENST00000292211, ENST00000324198, ENST00000287878, ENST00000399503, ENST00000380071, ENST00000359834, ENST00000003084, ENST00000341681, ENST00000258198, ENST00000306156, ENST00000361138, ENST00000360772, ENST0000…	1820	1477	12983	1.22675	0.230363	0.0215833	0.31868
GOTERM_CC_FAT	GO:0019898~extrinsic to membrane	93	3.47664	0.000194744	ENST00000252669, ENST00000398425, ENST00000281187, ENST00000001146, ENST00000369977, ENST00000216410, ENST00000267079, ENST00000346299, ENST00000366690, ENST00000374566, ENST00000399799, ENST00000379939, ENST00000281419, ENST00000315249, ENST00000220531, ENST00000301765, ENST00000367630, ENST00000264904, ENST00000370558, ENST00000326950, ENST00000392018, ENST00000370419, ENST00000340249, ENST0000…	1663	494	12782	1.44698	0.117365	0.0154843	0.289831
GOTERM_MF_FAT	GO:0001883~purine nucleoside binding	273	10.2056	0.000196692	ENST00000252669, ENST00000376926, ENST00000327299, ENST00000361055, ENST00000304987, ENST00000380972, ENST00000369523, ENST00000394622, ENST00000377205, ENST00000399799, ENST00000354853, ENST00000389039, ENST00000389467, ENST00000292211, ENST00000395358, ENST00000324198, ENST00000287878, ENST00000399503, ENST00000380071, ENST00000359834, ENST00000003084, ENST00000341681, ENST00000258198, ENST0000…	1820	1601	12983	1.2164	0.232469	0.0201463	0.32201
SP_PIR_KEYWORDS	protein transport	94	3.51402	0.000200341	ENST00000005259, ENST00000398425, ENST00000393512, ENST00000281187, ENST00000369977, ENST00000265175, ENST00000262225, ENST00000337273, ENST00000306121, ENST00000366690, ENST00000259512, ENST00000225724, ENST00000398255, ENST00000371120, ENST00000409784, ENST00000263904, ENST00000239944, ENST00000310754, ENST00000317483, ENST00000380291, ENST00000301765, ENST00000367630, ENST00000264904, ENST0000…	2581	485	19235	1.44441	0.123341	0.00546988	0.299144
INTERPRO	IPR017442:Serine/threonine protein kinase-related	75	2.80374	0.000205282	ENST00000376926, ENST00000372010, ENST00000270112, ENST00000267079, ENST00000394524, ENST00000375300, ENST00000304987, ENST00000409947, ENST00000303052, ENST00000399799, ENST00000337174, ENST00000366920, ENST00000360820, ENST00000238616, ENST00000324198, ENST00000394763, ENST00000295797, ENST00000399503, ENST00000372201, ENST00000374574, ENST00000341681, ENST00000306156, ENST00000360772, ENST0000…	2296	359	16659	1.51581	0.391171	0.0484107	0.360135
GOTERM_MF_FAT	GO:0004672~protein kinase activity	117	4.37383	0.000209274	ENST00000376926, ENST00000270112, ENST00000394524, ENST00000304987, ENST00000268035, ENST00000380972, ENST00000399799, ENST00000389467, ENST00000238616, ENST00000324198, ENST00000380643, ENST00000287878, ENST00000399503, ENST00000354336, ENST00000374625, ENST00000359834, ENST00000341681, ENST00000306156, ENST00000360772, ENST00000360409, ENST00000370689, ENST00000334878, ENST00000369327, ENST0000…	1820	606	12983	1.37726	0.245352	0.0199066	0.342576
GOTERM_BP_FAT	GO:0000902~cell morphogenesis	75	2.80374	0.000214916	ENST00000282588, ENST00000269138, ENST00000242480, ENST00000268035, ENST00000380781, ENST00000396169, ENST00000395101, ENST00000370754, ENST00000264907, ENST00000305299, ENST00000376020, ENST00000381918, ENST00000398015, ENST00000405581, ENST00000281321, ENST00000360416, ENST00000295797, ENST00000354570, ENST00000370490, ENST00000380936, ENST00000357033, ENST00000262135, ENST00000374625, ENST0000…	1886	356	13528	1.51113	0.574546	0.0463683	0.398377
SP_PIR_KEYWORDS	serine/threonine-protein kinase	77	2.8785	0.000215406	ENST00000376926, ENST00000372010, ENST00000270112, ENST00000267079, ENST00000394524, ENST00000375300, ENST00000304987, ENST00000409947, ENST00000303052, ENST00000399799, ENST00000337174, ENST00000366920, ENST00000389467, ENST00000238616, ENST00000324198, ENST00000394763, ENST00000295797, ENST00000399503, ENST00000372201, ENST00000374574, ENST00000341681, ENST00000306156, ENST00000360772, ENST0000…	2581	381	19235	1.50616	0.131977	0.00564548	0.321604
GOTERM_MF_FAT	GO:0032553~ribonucleotide binding	308	11.514	0.000223058	ENST00000252669, ENST00000376926, ENST00000327299, ENST00000366690, ENST00000398255, ENST00000361055, ENST00000304987, ENST00000371675, ENST00000380972, ENST00000369523, ENST00000377205, ENST00000216554, ENST00000399799, ENST00000354853, ENST00000389467, ENST00000292211, ENST00000395358, ENST00000324198, ENST00000287878, ENST00000336083, ENST00000399503, ENST00000360299, ENST00000408997, ENST0000…	1820	1836	12983	1.19669	0.259216	0.0198043	0.365101
GOTERM_MF_FAT	GO:0032555~purine ribonucleotide binding	308	11.514	0.000223058	ENST00000252669, ENST00000376926, ENST00000327299, ENST00000366690, ENST00000398255, ENST00000361055, ENST00000304987, ENST00000371675, ENST00000380972, ENST00000369523, ENST00000377205, ENST00000216554, ENST00000399799, ENST00000354853, ENST00000389467, ENST00000292211, ENST00000395358, ENST00000324198, ENST00000287878, ENST00000336083, ENST00000399503, ENST00000360299, ENST00000408997, ENST0000…	1820	1836	12983	1.19669	0.259216	0.0198043	0.365101
GOTERM_MF_FAT	GO:0001882~nucleoside binding	274	10.243	0.000231897	ENST00000252669, ENST00000376926, ENST00000263331, ENST00000327299, ENST00000361055, ENST00000304987, ENST00000380972, ENST00000369523, ENST00000394622, ENST00000377205, ENST00000399799, ENST00000354853, ENST00000389039, ENST00000389467, ENST00000292211, ENST00000395358, ENST00000324198, ENST00000287878, ENST00000399503, ENST00000380071, ENST00000359834, ENST00000003084, ENST00000341681, ENST0000…	1820	1612	12983	1.21252	0.267973	0.0193073	0.379543
GOTERM_BP_FAT	GO:0006355~regulation of transcription, DNA-dependent	297	11.1028	0.000234459	ENST00000332670, ENST00000257724, ENST00000292535, ENST00000399251, ENST00000398253, ENST00000307145, ENST00000345080, ENST00000324306, ENST00000379938, ENST00000356715, ENST00000266427, ENST00000335681, ENST00000371477, ENST00000368655, ENST00000231509, ENST00000402157, ENST00000249075, ENST00000399503, ENST00000283628, ENST00000361272, ENST00000244815, ENST00000356347, ENST00000399107, ENST0000…	1886	1773	13528	1.20154	0.606359	0.0478849	0.434527
GOTERM_MF_FAT	GO:0019899~enzyme binding	103	3.85047	0.000246458	ENST00000367080, ENST00000234313, ENST00000268035, ENST00000380781, ENST00000397492, ENST00000254029, ENST00000399589, ENST00000399799, ENST00000379939, ENST00000268182, ENST00000299351, ENST00000352151, ENST00000370419, ENST00000287878, ENST00000399503, ENST00000380176, ENST00000307630, ENST00000356142, ENST00000306156, ENST00000369452, ENST00000369709, ENST00000261716, ENST00000305123, ENST0000…	1820	523	12983	1.40488	0.282173	0.0193126	0.403329
GOTERM_BP_FAT	GO:0010628~positive regulation of gene expression	112	4.18692	0.000249565	ENST00000369977, ENST00000371122, ENST00000282892, ENST00000257724, ENST00000307145, ENST00000397492, ENST00000335681, ENST00000340208, ENST00000249075, ENST00000399503, ENST00000244769, ENST00000361272, ENST00000380790, ENST00000371116, ENST00000338561, ENST00000389708, ENST00000369271, ENST00000368975, ENST00000345392, ENST00000388910, ENST00000287538, ENST00000381826, ENST00000360647, ENST0000…	1886	581	13528	1.38272	0.629311	0.0484087	0.462461
GOTERM_MF_FAT	GO:0046872~metal ion binding	646	24.1495	0.000259602	ENST00000360093, ENST00000261537, ENST00000322342, ENST00000336078, ENST00000234310, ENST00000231504, ENST00000304987, ENST00000399251, ENST00000393487, ENST00000324306, ENST00000388718, ENST00000393380, ENST00000377205, ENST00000356715, ENST00000230122, ENST00000399799, ENST00000318833, ENST00000368655, ENST00000231509, ENST00000373670, ENST00000389039, ENST00000396573, ENST00000396710, ENST0000…	1820	4140	12983	1.1131	0.294755	0.0192136	0.424797
GOTERM_BP_FAT	GO:0010604~positive regulation of macromolecule metabolic process	156	5.83178	0.000266586	ENST00000369977, ENST00000381950, ENST00000282892, ENST00000371122, ENST00000257724, ENST00000268035, ENST00000307145, ENST00000396169, ENST00000397492, ENST00000262650, ENST00000382642, ENST00000335681, ENST00000340208, ENST00000316059, ENST00000249075, ENST00000287878, ENST00000373910, ENST00000399503, ENST00000381298, ENST00000335877, ENST00000244769, ENST00000361272, ENST00000380790, ENST0000…	1886	857	13528	1.30568	0.653575	0.0492275	0.49393
GOTERM_MF_FAT	GO:0032559~adenyl ribonucleotide binding	256	9.57009	0.000268448	ENST00000252669, ENST00000376926, ENST00000327299, ENST00000361055, ENST00000304987, ENST00000380972, ENST00000369523, ENST00000377205, ENST00000399799, ENST00000354853, ENST00000389467, ENST00000292211, ENST00000395358, ENST00000324198, ENST00000287878, ENST00000399503, ENST00000380071, ENST00000359834, ENST00000003084, ENST00000341681, ENST00000258198, ENST00000306156, ENST00000361138, ENST0000…	1820	1497	12983	1.21989	0.303099	0.0188264	0.439242
KEGG_PATHWAY	hsa04144:Endocytosis	43	1.60748	0.000285181	ENST00000368890, ENST00000366690, ENST00000394744, ENST00000273047, ENST00000268035, ENST00000269886, ENST00000262650, ENST00000392200, ENST00000263904, ENST00000329138, ENST00000281419, ENST00000257290, ENST00000367630, ENST00000301765, ENST00000370558, ENST00000225394, ENST00000264033, ENST00000324198, ENST00000298316, ENST00000370452, ENST00000295797, ENST00000376630, ENST00000220325, ENST0000…	685	184	5085	1.73481	0.0505861	0.0505861	0.351351
UP_SEQ_FEATURE	zinc finger region:C2H2-type 5	102	3.81308	0.000308085	ENST00000392159, ENST00000336078, ENST00000332670, ENST00000398253, ENST00000396788, ENST00000332307, ENST00000335712, ENST00000379938, ENST00000324306, ENST00000356715, ENST00000230122, ENST00000309495, ENST00000318833, ENST00000368863, ENST00000371471, ENST00000316059, ENST00000295208, ENST00000345382, ENST00000360357, ENST00000314011, ENST00000303660, ENST00000376335, ENST00000369888, ENST0000…	2579	538	19113	1.40506	0.848054	0.134926	0.597029
KEGG_PATHWAY	hsa04722:Neurotrophin signaling pathway	32	1.19626	0.000339311	ENST00000216373, ENST00000299293, ENST00000342222, ENST00000304053, ENST00000322610, ENST00000394524, ENST00000397492, ENST00000256458, ENST00000336483, ENST00000396473, ENST00000256637, ENST00000366539, ENST00000373766, ENST00000395957, ENST00000394763, ENST00000399503, ENST00000369535, ENST00000354336, ENST00000396535, ENST00000344094, ENST00000282077, ENST00000307630, ENST00000356142, ENST0000…	685	124	5085	1.91571	0.0598963	0.0304106	0.417913
SP_PIR_KEYWORDS	chromatin regulator	48	1.79439	0.000341952	ENST00000322652, ENST00000341550, ENST00000339569, ENST00000406072, ENST00000337339, ENST00000376691, ENST00000368346, ENST00000397478, ENST00000339351, ENST00000371122, ENST00000375110, ENST00000399251, ENST00000250635, ENST00000375528, ENST00000381216, ENST00000330386, ENST00000334736, ENST00000393207, ENST00000339942, ENST00000231509, ENST00000409747, ENST00000331397, ENST00000262376, ENST0000…	2581	213	19235	1.67945	0.201245	0.00860511	0.51009
SP_PIR_KEYWORDS	translation regulation	21	0.785047	0.000347085	ENST00000233154, ENST00000220592, ENST00000392012, ENST00000284202, ENST00000360839, ENST00000396525, ENST00000395799, ENST00000258729, ENST00000338086, ENST00000259997, ENST00000373747, ENST00000290341, ENST00000282278, ENST00000265192, ENST00000303236, ENST00000335749, ENST00000245255, ENST00000398592, ENST00000400140, ENST00000373204, ENST00000373210	2581	67	19235	2.33587	0.203935	0.00841163	0.517728
GOTERM_BP_FAT	GO:0006468~protein amino acid phosphorylation	125	4.6729	0.0003537	ENST00000282588, ENST00000299293, ENST00000376926, ENST00000270112, ENST00000394524, ENST00000257724, ENST00000304987, ENST00000268035, ENST00000380972, ENST00000399799, ENST00000377795, ENST00000389467, ENST00000238616, ENST00000324198, ENST00000399503, ENST00000374625, ENST00000353065, ENST00000359834, ENST00000341681, ENST00000306156, ENST00000360772, ENST00000370689, ENST00000334878, ENST0000…	1886	667	13528	1.34424	0.755016	0.0619336	0.654833
INTERPRO	IPR019787:Zinc finger, PHD-finger	25	0.934579	0.000358092	ENST00000382422, ENST00000341550, ENST00000368346, ENST00000397478, ENST00000397560, ENST00000218343, ENST00000262043, ENST00000262952, ENST00000381216, ENST00000358465, ENST00000395003, ENST00000339594, ENST00000402157, ENST00000360911, ENST00000395390, ENST00000287239, ENST00000374512, ENST00000359246, ENST00000328469, ENST00000383829, ENST00000307729, ENST00000373896, ENST00000399787, ENST0000…	2296	85	16659	2.13402	0.579227	0.0756797	0.627421
UP_SEQ_FEATURE	short sequence motif:Nuclear localization signal	67	2.50467	0.000382304	ENST00000393445, ENST00000391947, ENST00000371388, ENST00000398392, ENST00000317509, ENST00000360594, ENST00000370007, ENST00000324896, ENST00000377205, ENST00000397311, ENST00000395568, ENST00000297142, ENST00000345382, ENST00000398924, ENST00000371402, ENST00000344337, ENST00000244769, ENST00000282570, ENST00000354667, ENST00000292123, ENST00000261168, ENST00000261667, ENST00000367604, ENST0000…	2579	325	19113	1.52781	0.903502	0.153815	0.74035
GOTERM_CC_FAT	GO:0044431~Golgi apparatus part	60	2.24299	0.000387133	ENST00000409353, ENST00000393512, ENST00000368890, ENST00000265175, ENST00000374466, ENST00000225724, ENST00000292535, ENST00000402045, ENST00000361781, ENST00000376521, ENST00000394622, ENST00000379939, ENST00000380291, ENST00000353617, ENST00000264904, ENST00000326950, ENST00000236192, ENST00000338205, ENST00000397762, ENST00000377897, ENST00000219334, ENST00000249923, ENST00000309027, ENST0000…	1663	294	12782	1.56859	0.219796	0.027201	0.575386
UP_SEQ_FEATURE	binding site:ATP	102	3.81308	0.000407822	ENST00000376926, ENST00000252669, ENST00000270112, ENST00000394524, ENST00000304987, ENST00000268035, ENST00000399799, ENST00000238616, ENST00000324198, ENST00000399503, ENST00000374625, ENST00000394434, ENST00000359834, ENST00000341681, ENST00000306156, ENST00000360772, ENST00000370689, ENST00000369327, ENST00000261716, ENST00000389048, ENST00000263802, ENST00000379565, ENST00000371244, ENST0000…	2579	542	19113	1.39469	0.917449	0.153199	0.789581
GOTERM_BP_FAT	GO:0016192~vesicle-mediated transport	110	4.11215	0.000408821	ENST00000005259, ENST00000369977, ENST00000225724, ENST00000398255, ENST00000292535, ENST00000234313, ENST00000394622, ENST00000399589, ENST00000265840, ENST00000326950, ENST00000360416, ENST00000263816, ENST00000395957, ENST00000397762, ENST00000370419, ENST00000336083, ENST00000367731, ENST00000261023, ENST00000258739, ENST00000308299, ENST00000356142, ENST00000398868, ENST00000399820, ENST0000…	1886	576	13528	1.36982	0.803246	0.0682466	0.756516
SP_PIR_KEYWORDS	er-golgi transport	24	0.897196	0.000431181	ENST00000005259, ENST00000398425, ENST00000200135, ENST00000391868, ENST00000265175, ENST00000262225, ENST00000398255, ENST00000225724, ENST00000409784, ENST00000264904, ENST00000306200, ENST00000326950, ENST00000298316, ENST00000397762, ENST00000314797, ENST00000249923, ENST00000336083, ENST00000326654, ENST00000336125, ENST00000258739, ENST00000373238, ENST00000303575, ENST00000262646, ENST0000…	2581	83	19235	2.15495	0.246742	0.0100685	0.642792
GOTERM_BP_FAT	GO:0006417~regulation of translation	35	1.30841	0.000457194	ENST00000233154, ENST00000298552, ENST00000220592, ENST00000392012, ENST00000396525, ENST00000284202, ENST00000395799, ENST00000258729, ENST00000373747, ENST00000229384, ENST00000265192, ENST00000303236, ENST00000216554, ENST00000393085, ENST00000335749, ENST00000400140, ENST00000373204, ENST00000228958, ENST00000382103, ENST00000282574, ENST00000360541, ENST00000262056, ENST00000360839, ENST0000…	1886	137	13528	1.83248	0.837686	0.0729606	0.845672
GOTERM_CC_FAT	GO:0005856~cytoskeleton	221	8.26168	0.000496668	ENST00000340694, ENST00000239940, ENST00000231504, ENST00000307142, ENST00000399799, ENST00000376020, ENST00000395758, ENST00000225394, ENST00000268182, ENST00000396573, ENST00000361545, ENST00000399503, ENST00000223023, ENST00000380176, ENST00000286485, ENST00000269576, ENST00000244815, ENST00000258198, ENST00000395362, ENST00000314395, ENST00000326682, ENST00000256496, ENST00000371737, ENST0000…	1663	1381	12782	1.23	0.27272	0.0313427	0.737625
GOTERM_BP_FAT	GO:0070727~cellular macromolecule localization	83	3.1028	0.000505601	ENST00000005259, ENST00000398425, ENST00000393512, ENST00000369977, ENST00000265175, ENST00000337273, ENST00000259512, ENST00000225724, ENST00000395713, ENST00000371120, ENST00000397492, ENST00000298573, ENST00000263904, ENST00000342756, ENST00000315249, ENST00000380291, ENST00000396473, ENST00000395758, ENST00000353617, ENST00000392220, ENST00000370558, ENST00000264904, ENST00000377795, ENST0000…	1886	414	13528	1.43804	0.866116	0.0772816	0.934813
GOTERM_CC_FAT	GO:0043228~non-membrane-bounded organelle	390	14.5794	0.000513727	ENST00000409353, ENST00000340694, ENST00000336078, ENST00000240185, ENST00000257724, ENST00000231504, ENST00000323460, ENST00000399799, ENST00000368655, ENST00000376020, ENST00000231509, ENST00000396573, ENST00000366508, ENST00000223023, ENST00000269576, ENST00000258198, ENST00000361138, ENST00000355765, ENST00000395362, ENST00000314395, ENST00000326682, ENST00000374001, ENST00000223324, ENST0000…	1663	2596	12782	1.15469	0.280633	0.0295001	0.76287
GOTERM_CC_FAT	GO:0043232~intracellular non-membrane-bounded organelle	390	14.5794	0.000513727	ENST00000409353, ENST00000340694, ENST00000336078, ENST00000240185, ENST00000257724, ENST00000231504, ENST00000323460, ENST00000399799, ENST00000368655, ENST00000376020, ENST00000231509, ENST00000396573, ENST00000366508, ENST00000223023, ENST00000269576, ENST00000258198, ENST00000361138, ENST00000355765, ENST00000395362, ENST00000314395, ENST00000326682, ENST00000374001, ENST00000223324, ENST0000…	1663	2596	12782	1.15469	0.280633	0.0295001	0.76287
GOTERM_BP_FAT	GO:0051254~positive regulation of RNA metabolic process	94	3.51402	0.000514408	ENST00000346618, ENST00000369977, ENST00000309964, ENST00000242480, ENST00000371122, ENST00000282892, ENST00000257724, ENST00000307145, ENST00000394166, ENST00000335681, ENST00000396473, ENST00000282701, ENST00000281321, ENST00000340208, ENST00000249075, ENST00000371432, ENST00000252723, ENST00000360458, ENST00000361642, ENST00000216513, ENST00000239882, ENST00000399503, ENST00000244769, ENST0000…	1886	481	13528	1.40176	0.870725	0.0756691	0.951022
UP_SEQ_FEATURE	compositionally biased region:Pro-rich	166	6.20561	0.000516691	ENST00000321871, ENST00000371675, ENST00000335712, ENST00000357277, ENST00000254029, ENST00000379938, ENST00000307142, ENST00000281419, ENST00000265997, ENST00000368863, ENST00000394810, ENST00000373670, ENST00000326950, ENST00000402157, ENST00000360011, ENST00000352151, ENST00000366610, ENST00000343269, ENST00000369075, ENST00000319822, ENST00000371402, ENST00000378693, ENST00000223023, ENST0000…	2579	960	19113	1.28149	0.95759	0.179239	0.99936
GOTERM_BP_FAT	GO:0006793~phosphorus metabolic process	172	6.42991	0.000539722	ENST00000342348, ENST00000282588, ENST00000299293, ENST00000376926, ENST00000391886, ENST00000270112, ENST00000346299, ENST00000394524, ENST00000257724, ENST00000268035, ENST00000304987, ENST00000231504, ENST00000407343, ENST00000298573, ENST00000380972, ENST00000399799, ENST00000377795, ENST00000389467, ENST00000238616, ENST00000324198, ENST00000240101, ENST00000305921, ENST00000397611, ENST0000…	1886	973	13528	1.26797	0.883109	0.0764224	0.997599
GOTERM_BP_FAT	GO:0006796~phosphate metabolic process	172	6.42991	0.000539722	ENST00000342348, ENST00000282588, ENST00000299293, ENST00000376926, ENST00000391886, ENST00000270112, ENST00000346299, ENST00000394524, ENST00000257724, ENST00000268035, ENST00000304987, ENST00000231504, ENST00000407343, ENST00000298573, ENST00000380972, ENST00000399799, ENST00000377795, ENST00000389467, ENST00000238616, ENST00000324198, ENST00000240101, ENST00000305921, ENST00000397611, ENST0000…	1886	973	13528	1.26797	0.883109	0.0764224	0.997599
GOTERM_BP_FAT	GO:0032989~cellular component morphogenesis	80	2.99065	0.000546811	ENST00000282588, ENST00000269138, ENST00000242480, ENST00000268035, ENST00000380781, ENST00000396169, ENST00000395101, ENST00000370754, ENST00000264907, ENST00000305299, ENST00000376020, ENST00000381918, ENST00000398015, ENST00000405581, ENST00000281321, ENST00000360416, ENST00000295797, ENST00000354570, ENST00000370490, ENST00000380936, ENST00000357033, ENST00000262135, ENST00000374625, ENST0000…	1886	397	13528	1.44541	0.88636	0.0747288	1.01064
SP_PIR_KEYWORDS	tpr repeat	38	1.42056	0.000551454	ENST00000328459, ENST00000409630, ENST00000262676, ENST00000266712, ENST00000274457, ENST00000286104, ENST00000356457, ENST00000263635, ENST00000284320, ENST00000342756, ENST00000361367, ENST00000362004, ENST00000265562, ENST00000283195, ENST00000331397, ENST00000371826, ENST00000321196, ENST00000410003, ENST00000377967, ENST00000302558, ENST00000016946, ENST00000393435, ENST00000373008, ENST0000…	2581	160	19235	1.76998	0.304	0.012419	0.821403
GOTERM_BP_FAT	GO:0045893~positive regulation of transcription, DNA-dependent	93	3.47664	0.000596134	ENST00000346618, ENST00000369977, ENST00000309964, ENST00000242480, ENST00000371122, ENST00000282892, ENST00000257724, ENST00000307145, ENST00000394166, ENST00000335681, ENST00000396473, ENST00000282701, ENST00000281321, ENST00000340208, ENST00000249075, ENST00000371432, ENST00000252723, ENST00000360458, ENST00000361642, ENST00000216513, ENST00000239882, ENST00000399503, ENST00000244769, ENST0000…	1886	477	13528	1.39848	0.906607	0.0785036	1.10132
UP_SEQ_FEATURE	domain:RRM 3	17	0.635514	0.000602574	ENST00000254799, ENST00000356731, ENST00000282574, ENST00000286070, ENST00000281722, ENST00000374255, ENST00000379915, ENST00000319592, ENST00000293677, ENST00000407627, ENST00000374001, ENST00000354440, ENST00000357065, ENST00000374039, ENST00000324324, ENST00000374616, ENST00000409636	2579	50	19113	2.51974	0.974924	0.194921	1.16455
SP_PIR_KEYWORDS	Proto-oncogene	50	1.86916	0.00060578	ENST00000269138, ENST00000332776, ENST00000240851, ENST00000053243, ENST00000389275, ENST00000226067, ENST00000374259, ENST00000305299, ENST00000266427, ENST00000326950, ENST00000265343, ENST00000295797, ENST00000330927, ENST00000396221, ENST00000356641, ENST00000292782, ENST00000359834, ENST00000328469, ENST00000356142, ENST00000307729, ENST00000338585, ENST00000325083, ENST00000341783, ENST0000…	2581	230	19235	1.62012	0.328417	0.0131829	0.901981
GOTERM_CC_FAT	GO:0005829~cytosol	213	7.96262	0.00060702	ENST00000252669, ENST00000376926, ENST00000366690, ENST00000231504, ENST00000234313, ENST00000407343, ENST00000263904, ENST00000394622, ENST00000395187, ENST00000399799, ENST00000216554, ENST00000379939, ENST00000231509, ENST00000299351, ENST00000371199, ENST00000287878, ENST00000399503, ENST00000396221, ENST00000377524, ENST00000335877, ENST00000380176, ENST00000359834, ENST00000373021, ENST0000…	1663	1330	12782	1.23093	0.322413	0.0319145	0.900823
GOTERM_MF_FAT	GO:0043169~cation binding	647	24.1869	0.000630677	ENST00000360093, ENST00000261537, ENST00000322342, ENST00000336078, ENST00000234310, ENST00000231504, ENST00000304987, ENST00000399251, ENST00000393487, ENST00000324306, ENST00000388718, ENST00000393380, ENST00000377205, ENST00000356715, ENST00000230122, ENST00000399799, ENST00000318833, ENST00000368655, ENST00000231509, ENST00000373670, ENST00000389039, ENST00000396573, ENST00000396710, ENST0000…	1820	4179	12983	1.10442	0.571955	0.041539	1.02906
GOTERM_BP_FAT	GO:0048666~neuron development	70	2.61682	0.000639457	ENST00000282588, ENST00000369977, ENST00000295851, ENST00000242480, ENST00000268035, ENST00000380781, ENST00000396169, ENST00000291442, ENST00000373482, ENST00000370754, ENST00000305299, ENST00000381918, ENST00000398015, ENST00000405581, ENST00000281321, ENST00000360416, ENST00000286548, ENST00000316059, ENST00000249075, ENST00000295797, ENST00000343702, ENST00000370490, ENST00000397091, ENST0000…	1886	339	13528	1.48112	0.921393	0.0812823	1.18091
UP_SEQ_FEATURE	topological domain:Lumenal	85	3.17757	0.000751936	ENST00000005259, ENST00000305963, ENST00000367463, ENST00000262225, ENST00000357998, ENST00000259512, ENST00000374466, ENST00000292535, ENST00000314118, ENST00000356457, ENST00000393487, ENST00000402045, ENST00000370550, ENST00000322348, ENST00000310754, ENST00000377657, ENST00000373202, ENST00000371335, ENST00000219334, ENST00000389322, ENST00000309027, ENST00000253801, ENST00000369701, ENST0000…	2579	444	19113	1.41877	0.989946	0.225506	1.45122
GOTERM_CC_FAT	GO:0044451~nucleoplasm part	99	3.70093	0.00084083	ENST00000369977, ENST00000282892, ENST00000373482, ENST00000379938, ENST00000382642, ENST00000335681, ENST00000371477, ENST00000340208, ENST00000244769, ENST00000394947, ENST00000361272, ENST00000370544, ENST00000374721, ENST00000399107, ENST00000259034, ENST00000338561, ENST00000409915, ENST00000389708, ENST00000341550, ENST00000406900, ENST00000367866, ENST00000283921, ENST00000218343, ENST0000…	1663	555	12782	1.37104	0.416785	0.0406284	1.24577
KEGG_PATHWAY	hsa04350:TGF-beta signaling pathway	24	0.897196	0.000850752	ENST00000398417, ENST00000394595, ENST00000327443, ENST00000283147, ENST00000276925, ENST00000372037, ENST00000406655, ENST00000391791, ENST00000266646, ENST00000328392, ENST00000231504, ENST00000374574, ENST00000399275, ENST00000325222, ENST00000399799, ENST00000262435, ENST00000375370, ENST00000399089, ENST00000215832, ENST00000295228, ENST00000352511, ENST00000374990, ENST00000368378, ENST0000…	685	87	5085	2.04782	0.143502	0.0503239	1.0448
GOTERM_BP_FAT	GO:0051603~proteolysis involved in cellular protein catabolic process	112	4.18692	0.000851217	ENST00000367084, ENST00000261537, ENST00000361055, ENST00000371120, ENST00000262650, ENST00000262952, ENST00000313833, ENST00000323460, ENST00000296933, ENST00000395187, ENST00000358465, ENST00000315249, ENST00000399816, ENST00000299351, ENST00000292211, ENST00000394020, ENST00000371199, ENST00000397942, ENST00000253815, ENST00000358015, ENST00000399503, ENST00000373910, ENST00000335877, ENST0000…	1886	600	13528	1.33893	0.966152	0.103469	1.56906
INTERPRO	IPR003598:Immunoglobulin subtype 2	46	1.71963	0.00089026	ENST00000378910, ENST00000379027, ENST00000402456, ENST00000304053, ENST00000371079, ENST00000336077, ENST00000359236, ENST00000321322, ENST00000321424, ENST00000357731, ENST00000401399, ENST00000286104, ENST00000394468, ENST00000399232, ENST00000356152, ENST00000379992, ENST00000305299, ENST00000257290, ENST00000400546, ENST00000409584, ENST00000374737, ENST00000271532, ENST00000306100, ENST0000…	2296	205	16659	1.6281	0.883832	0.164223	1.55299
GOTERM_CC_FAT	GO:0005635~nuclear envelope	44	1.64486	0.000906148	ENST00000336273, ENST00000406900, ENST00000369977, ENST00000379719, ENST00000337273, ENST00000375110, ENST00000395892, ENST00000310430, ENST00000337387, ENST00000310078, ENST00000409747, ENST00000283195, ENST00000380629, ENST00000309971, ENST00000308330, ENST00000361565, ENST00000234725, ENST00000302558, ENST00000401558, ENST00000380825, ENST00000366508, ENST00000325327, ENST00000344337, ENST0000…	1663	205	12782	1.6497	0.440719	0.0406578	1.34194
GOTERM_BP_FAT	GO:0030030~cell projection organization	74	2.76636	0.000954564	ENST00000282588, ENST00000233154, ENST00000369977, ENST00000295851, ENST00000242480, ENST00000234313, ENST00000268035, ENST00000380781, ENST00000396169, ENST00000395101, ENST00000370754, ENST00000399799, ENST00000305299, ENST00000272898, ENST00000398015, ENST00000405581, ENST00000281321, ENST00000360416, ENST00000370490, ENST00000397091, ENST00000357033, ENST00000262135, ENST00000367731, ENST0000…	1886	368	13528	1.44237	0.977566	0.111891	1.75797
GOTERM_BP_FAT	GO:0007507~heart development	48	1.79439	0.000958208	ENST00000298552, ENST00000261537, ENST00000406072, ENST00000372037, ENST00000400137, ENST00000390015, ENST00000342320, ENST00000393012, ENST00000375276, ENST00000286104, ENST00000330514, ENST00000395101, ENST00000396190, ENST00000300651, ENST00000286548, ENST00000360416, ENST00000394020, ENST00000323798, ENST00000392736, ENST00000262135, ENST00000354336, ENST00000245479, ENST00000337303, ENST0000…	1886	215	13528	1.60138	0.977889	0.109084	1.76462
GOTERM_CC_FAT	GO:0045202~synapse	68	2.54206	0.000967524	ENST00000395855, ENST00000340694, ENST00000409190, ENST00000264318, ENST00000262795, ENST00000399589, ENST00000399166, ENST00000381918, ENST00000405581, ENST00000360416, ENST00000396573, ENST00000394232, ENST00000269141, ENST00000395957, ENST00000370419, ENST00000331113, ENST00000357033, ENST00000278379, ENST00000396535, ENST00000367731, ENST00000286485, ENST00000373965, ENST00000342788, ENST0000…	1663	355	12782	1.47227	0.462315	0.0405216	1.43222
GOTERM_BP_FAT	GO:0034613~cellular protein localization	81	3.02804	0.00100124	ENST00000005259, ENST00000398425, ENST00000393512, ENST00000369977, ENST00000265175, ENST00000337273, ENST00000259512, ENST00000225724, ENST00000395713, ENST00000371120, ENST00000397492, ENST00000298573, ENST00000263904, ENST00000342756, ENST00000315249, ENST00000380291, ENST00000396473, ENST00000353617, ENST00000392220, ENST00000370558, ENST00000264904, ENST00000377795, ENST00000256637, ENST0000…	1886	411	13528	1.41363	0.981369	0.110543	1.84317
KEGG_PATHWAY	hsa04010:MAPK signaling pathway	55	2.05607	0.00102044	ENST00000216373, ENST00000376926, ENST00000391886, ENST00000267079, ENST00000395629, ENST00000409947, ENST00000298573, ENST00000389275, ENST00000399589, ENST00000366920, ENST00000396473, ENST00000288139, ENST00000340208, ENST00000240101, ENST00000410023, ENST00000397091, ENST00000399503, ENST00000301050, ENST00000354336, ENST00000367456, ENST00000341681, ENST00000325658, ENST00000356142, ENST0000…	685	267	5085	1.52916	0.169572	0.0453911	1.25198
INTERPRO	IPR011989:Armadillo-like helical	32	1.19626	0.00102779	ENST00000393512, ENST00000379719, ENST00000337273, ENST00000391791, ENST00000299192, ENST00000257430, ENST00000373747, ENST00000399362, ENST00000389759, ENST00000264904, ENST00000359530, ENST00000352151, ENST00000338205, ENST00000382233, ENST00000379556, ENST00000314797, ENST00000361565, ENST00000249923, ENST00000401558, ENST00000344337, ENST00000338086, ENST00000400555, ENST00000394570, ENST0000…	2296	128	16659	1.81392	0.916711	0.174022	1.79086
GOTERM_BP_FAT	GO:0044257~cellular protein catabolic process	112	4.18692	0.0010289	ENST00000367084, ENST00000261537, ENST00000361055, ENST00000371120, ENST00000262650, ENST00000262952, ENST00000313833, ENST00000323460, ENST00000296933, ENST00000395187, ENST00000358465, ENST00000315249, ENST00000399816, ENST00000299351, ENST00000292211, ENST00000394020, ENST00000371199, ENST00000397942, ENST00000253815, ENST00000358015, ENST00000399503, ENST00000373910, ENST00000335877, ENST0000…	1886	603	13528	1.33227	0.983311	0.110364	1.89363
GOTERM_BP_FAT	GO:0010975~regulation of neuron projection development	21	0.785047	0.00104888	ENST00000326018, ENST00000379027, ENST00000344094, ENST00000374625, ENST00000304053, ENST00000321867, ENST00000356444, ENST00000395223, ENST00000328345, ENST00000397492, ENST00000380781, ENST00000346166, ENST00000309007, ENST00000305299, ENST00000278198, ENST00000265371, ENST00000269141, ENST00000316059, ENST00000332191, ENST00000265362, ENST00000394480	1886	70	13528	2.15186	0.984587	0.109439	1.93006
UP_SEQ_FEATURE	cross-link:Glycyl lysine isopeptide (Lys-Gly) (interchain with G-Cter in ubiquitin)	44	1.64486	0.00104921	ENST00000372686, ENST00000342222, ENST00000270112, ENST00000368890, ENST00000368346, ENST00000262952, ENST00000339746, ENST00000286104, ENST00000278916, ENST00000265872, ENST00000370754, ENST00000378670, ENST00000321358, ENST00000369155, ENST00000389759, ENST00000231509, ENST00000396473, ENST00000315699, ENST00000040738, ENST00000382352, ENST00000328142, ENST00000407911, ENST00000322215, ENST0000…	2579	199	19113	1.63862	0.99837	0.286703	2.01942
GOTERM_CC_FAT	GO:0070013~intracellular organelle lumen	274	10.243	0.00104957	ENST00000409353, ENST00000240185, ENST00000263331, ENST00000336078, ENST00000327299, ENST00000257724, ENST00000369523, ENST00000379938, ENST00000323460, ENST00000335681, ENST00000266427, ENST00000371477, ENST00000368655, ENST00000231509, ENST00000268182, ENST00000287878, ENST00000309027, ENST00000366508, ENST00000223023, ENST00000380071, ENST00000361272, ENST00000399107, ENST00000355765, ENST0000…	1663	1779	12782	1.18381	0.489888	0.0411976	1.55279
SP_PIR_KEYWORDS	mrna processing	54	2.01869	0.0010974	ENST00000370457, ENST00000392524, ENST00000240185, ENST00000261674, ENST00000342415, ENST00000313871, ENST00000321358, ENST00000371477, ENST00000369467, ENST00000264903, ENST00000370950, ENST00000260803, ENST00000286307, ENST00000396710, ENST00000229335, ENST00000313117, ENST00000334121, ENST00000354667, ENST00000244020, ENST00000355765, ENST00000409915, ENST00000374001, ENST00000310046, ENST0000…	2581	260	19235	1.54783	0.513924	0.023002	1.6284
GOTERM_BP_FAT	GO:0007242~intracellular signaling cascade	213	7.96262	0.00111416	ENST00000299293, ENST00000391886, ENST00000001146, ENST00000366690, ENST00000381950, ENST00000257724, ENST00000231504, ENST00000234313, ENST00000304987, ENST00000326176, ENST00000371675, ENST00000379938, ENST00000357854, ENST00000399799, ENST00000231509, ENST00000268182, ENST00000377795, ENST00000395358, ENST00000287878, ENST00000399503, ENST00000336083, ENST00000360299, ENST00000381298, ENST0000…	1886	1256	13528	1.21642	0.988114	0.112897	2.04902
INTERPRO	IPR003961:Fibronectin, type III	43	1.60748	0.00112132	ENST00000378910, ENST00000336824, ENST00000379027, ENST00000321322, ENST00000268035, ENST00000291421, ENST00000401399, ENST00000286104, ENST00000263409, ENST00000356152, ENST00000305299, ENST00000371002, ENST00000304735, ENST00000400546, ENST00000367671, ENST00000298355, ENST00000406359, ENST00000398015, ENST00000281821, ENST00000341420, ENST00000397611, ENST00000381298, ENST00000374625, ENST0000…	2296	190	16659	1.64207	0.933579	0.176091	1.95232
GOTERM_BP_FAT	GO:0044265~cellular macromolecule catabolic process	131	4.8972	0.00114683	ENST00000280665, ENST00000367084, ENST00000261537, ENST00000356352, ENST00000361055, ENST00000371120, ENST00000345080, ENST00000262952, ENST00000262650, ENST00000313833, ENST00000380972, ENST00000323460, ENST00000296933, ENST00000395187, ENST00000358465, ENST00000315249, ENST00000399816, ENST00000299351, ENST00000389467, ENST00000292211, ENST00000394020, ENST00000373204, ENST00000371199, ENST0000…	1886	725	13528	1.29606	0.989563	0.113136	2.1085
UP_SEQ_FEATURE	compositionally biased region:Poly-Asn	8	0.299065	0.00115863	ENST00000312493, ENST00000340694, ENST00000357464, ENST00000308330, ENST00000374574, ENST00000355288, ENST00000324896, ENST00000398547	2579	14	19113	4.23486	0.999166	0.298445	2.22777
GOTERM_BP_FAT	GO:0019941~modification-dependent protein catabolic process	107	4	0.00116945	ENST00000367084, ENST00000261537, ENST00000361055, ENST00000371120, ENST00000262650, ENST00000262952, ENST00000313833, ENST00000323460, ENST00000296933, ENST00000395187, ENST00000358465, ENST00000315249, ENST00000399816, ENST00000299351, ENST00000292211, ENST00000371199, ENST00000397942, ENST00000253815, ENST00000358015, ENST00000399503, ENST00000373910, ENST00000335877, ENST00000282570, ENST0000…	1886	574	13528	1.3371	0.990462	0.112453	2.14966
GOTERM_BP_FAT	GO:0043632~modification-dependent macromolecule catabolic process	107	4	0.00116945	ENST00000367084, ENST00000261537, ENST00000361055, ENST00000371120, ENST00000262650, ENST00000262952, ENST00000313833, ENST00000323460, ENST00000296933, ENST00000395187, ENST00000358465, ENST00000315249, ENST00000399816, ENST00000299351, ENST00000292211, ENST00000371199, ENST00000397942, ENST00000253815, ENST00000358015, ENST00000399503, ENST00000373910, ENST00000335877, ENST00000282570, ENST0000…	1886	574	13528	1.3371	0.990462	0.112453	2.14966
GOTERM_BP_FAT	GO:0051056~regulation of small GTPase mediated signal transduction	54	2.01869	0.00121058	ENST00000216373, ENST00000373643, ENST00000332776, ENST00000389275, ENST00000281419, ENST00000225394, ENST00000355235, ENST00000268182, ENST00000367328, ENST00000395358, ENST00000269141, ENST00000252723, ENST00000370452, ENST00000356641, ENST00000406655, ENST00000286485, ENST00000222345, ENST00000357387, ENST00000389698, ENST00000223865, ENST00000258735, ENST00000356142, ENST00000256646, ENST0000…	1886	252	13528	1.53704	0.991902	0.113438	2.22446
GOTERM_CC_FAT	GO:0043233~organelle lumen	279	10.4299	0.00121147	ENST00000296028, ENST00000409353, ENST00000240185, ENST00000263331, ENST00000336078, ENST00000327299, ENST00000371880, ENST00000257724, ENST00000369523, ENST00000379938, ENST00000323460, ENST00000335681, ENST00000266427, ENST00000371477, ENST00000368655, ENST00000231509, ENST00000268182, ENST00000287878, ENST00000309027, ENST00000366508, ENST00000223023, ENST00000380071, ENST00000361272, ENST0000…	1663	1820	12782	1.17826	0.540227	0.0446783	1.7903
GOTERM_MF_FAT	GO:0004674~protein serine/threonine kinase activity	84	3.14019	0.00124489	ENST00000376926, ENST00000372010, ENST00000270112, ENST00000400137, ENST00000267079, ENST00000394524, ENST00000375300, ENST00000304987, ENST00000409947, ENST00000303052, ENST00000399799, ENST00000337174, ENST00000366920, ENST00000389467, ENST00000238616, ENST00000324198, ENST00000394763, ENST00000295797, ENST00000287878, ENST00000399503, ENST00000372201, ENST00000374574, ENST00000341681, ENST0000…	1820	430	12983	1.39352	0.812772	0.0766826	2.0217
UP_SEQ_FEATURE	repeat:TPR 3	33	1.23364	0.00131571	ENST00000328459, ENST00000409630, ENST00000262676, ENST00000266712, ENST00000286104, ENST00000356457, ENST00000263635, ENST00000284320, ENST00000342756, ENST00000361367, ENST00000331397, ENST00000371826, ENST00000321196, ENST00000410003, ENST00000377967, ENST00000302558, ENST00000016946, ENST00000393435, ENST00000398246, ENST00000296015, ENST00000389520, ENST00000409776, ENST00000394570, ENST0000…	2579	138	19113	1.7722	0.999681	0.318443	2.52616
GOTERM_MF_FAT	GO:0046983~protein dimerization activity	102	3.81308	0.00134301	ENST00000282588, ENST00000324695, ENST00000346299, ENST00000361804, ENST00000361055, ENST00000234313, ENST00000231504, ENST00000340541, ENST00000370558, ENST00000381093, ENST00000380629, ENST00000402157, ENST00000381298, ENST00000286800, ENST00000374721, ENST00000381222, ENST00000368975, ENST00000372356, ENST00000381826, ENST00000330387, ENST00000342222, ENST00000372037, ENST00000396140, ENST0000…	1820	542	12983	1.34247	0.835946	0.078877	2.17939
KEGG_PATHWAY	hsa04310:Wnt signaling pathway	35	1.30841	0.0013687	ENST00000391791, ENST00000394767, ENST00000394524, ENST00000359867, ENST00000257430, ENST00000231504, ENST00000377276, ENST00000358755, ENST00000334756, ENST00000399799, ENST00000296933, ENST00000399089, ENST00000396190, ENST00000396473, ENST00000371019, ENST00000309186, ENST00000394763, ENST00000398417, ENST00000344094, ENST00000261349, ENST00000355485, ENST00000406655, ENST00000265165, ENST0000…	685	151	5085	1.72065	0.220634	0.0486325	1.67596
GOTERM_CC_FAT	GO:0014069~postsynaptic density	20	0.747664	0.00140868	ENST00000367731, ENST00000286485, ENST00000304053, ENST00000396140, ENST00000264276, ENST00000342788, ENST00000262795, ENST00000361669, ENST00000263635, ENST00000399589, ENST00000399166, ENST00000396573, ENST00000341752, ENST00000398592, ENST00000395957, ENST00000372398, ENST00000330014, ENST00000357934, ENST00000400150, ENST00000331113	1663	71	12782	2.1651	0.594891	0.0489607	2.07889
GOTERM_CC_FAT	GO:0044463~cell projection part	48	1.79439	0.00141866	ENST00000392177, ENST00000340694, ENST00000369977, ENST00000304053, ENST00000267079, ENST00000375735, ENST00000264276, ENST00000234313, ENST00000257430, ENST00000286452, ENST00000396169, ENST00000311106, ENST00000361669, ENST00000399589, ENST00000305299, ENST00000272898, ENST00000360249, ENST00000396190, ENST00000381918, ENST00000392220, ENST00000341752, ENST00000360416, ENST00000316059, ENST0000…	1663	234	12782	1.57664	0.597478	0.0467661	2.09348
INTERPRO	IPR001660:Sterile alpha motif SAM	25	0.934579	0.00145148	ENST00000360359, ENST00000334329, ENST00000340694, ENST00000367467, ENST00000285206, ENST00000409003, ENST00000262795, ENST00000361781, ENST00000251757, ENST00000310430, ENST00000398015, ENST00000341752, ENST00000281821, ENST00000268616, ENST00000369075, ENST00000330909, ENST00000374625, ENST00000253925, ENST00000338983, ENST00000361794, ENST00000401533, ENST00000367474, ENST00000371627, ENST0000…	2296	93	16659	1.95045	0.970126	0.208679	2.52027
SMART	SM00249:PHD	27	1.00935	0.00147111	ENST00000382422, ENST00000341550, ENST00000368346, ENST00000397478, ENST00000397560, ENST00000218343, ENST00000262043, ENST00000262952, ENST00000381216, ENST00000358465, ENST00000395003, ENST00000339594, ENST00000402157, ENST00000360911, ENST00000395390, ENST00000287239, ENST00000374512, ENST00000359246, ENST00000328469, ENST00000381309, ENST00000383829, ENST00000359486, ENST00000307729, ENST0000…	1458	90	9079	1.86811	0.440126	0.251752	2.02806
UP_SEQ_FEATURE	DNA-binding region:Homeobox 4	5	0.186916	0.00147364	ENST00000314393, ENST00000399468, ENST00000297857, ENST00000268489, ENST00000309060	2579	5	19113	7.41101	0.999879	0.336289	2.82529
GOTERM_BP_FAT	GO:0035113~embryonic appendage morphogenesis	24	0.897196	0.00147629	ENST00000392736, ENST00000262135, ENST00000330688, ENST00000001146, ENST00000361443, ENST00000344094, ENST00000329255, ENST00000261349, ENST00000375735, ENST00000265165, ENST00000283921, ENST00000375276, ENST00000353442, ENST00000338561, ENST00000317483, ENST00000395925, ENST00000340188, ENST00000396190, ENST00000256646, ENST00000357472, ENST00000286548, ENST00000300651, ENST00000392540, ENST0000…	1886	87	13528	1.97872	0.997189	0.13348	2.7064
GOTERM_BP_FAT	GO:0030326~embryonic limb morphogenesis	24	0.897196	0.00147629	ENST00000392736, ENST00000262135, ENST00000330688, ENST00000001146, ENST00000361443, ENST00000344094, ENST00000329255, ENST00000261349, ENST00000375735, ENST00000265165, ENST00000283921, ENST00000375276, ENST00000353442, ENST00000338561, ENST00000317483, ENST00000395925, ENST00000340188, ENST00000396190, ENST00000256646, ENST00000357472, ENST00000286548, ENST00000300651, ENST00000392540, ENST0000…	1886	87	13528	1.97872	0.997189	0.13348	2.7064
GOTERM_BP_FAT	GO:0030163~protein catabolic process	114	4.26168	0.00148483	ENST00000367084, ENST00000261537, ENST00000361055, ENST00000371120, ENST00000262650, ENST00000262952, ENST00000313833, ENST00000323460, ENST00000296933, ENST00000395187, ENST00000358465, ENST00000315249, ENST00000399816, ENST00000299351, ENST00000292211, ENST00000394020, ENST00000371199, ENST00000397942, ENST00000253815, ENST00000358015, ENST00000399503, ENST00000373910, ENST00000335877, ENST0000…	1886	622	13528	1.31464	0.997283	0.131223	2.72186
GOTERM_CC_FAT	GO:0000932~cytoplasmic mRNA processing body	10	0.373832	0.00152982	ENST00000220592, ENST00000380015, ENST00000294241, ENST00000395799, ENST00000329713, ENST00000398592, ENST00000400140, ENST00000373204, ENST00000389063, ENST00000373210	1663	23	12782	3.34179	0.6252	0.0478838	2.25577
GOTERM_BP_FAT	GO:0048736~appendage development	27	1.00935	0.00156429	ENST00000001146, ENST00000372037, ENST00000375735, ENST00000283921, ENST00000356457, ENST00000375276, ENST00000353442, ENST00000394166, ENST00000317483, ENST00000340188, ENST00000396190, ENST00000286548, ENST00000300651, ENST00000392540, ENST00000268349, ENST00000392736, ENST00000262135, ENST00000330688, ENST00000361443, ENST00000329255, ENST00000344094, ENST00000261349, ENST00000265165, ENST0000…	1886	103	13528	1.88026	0.99802	0.134767	2.86553
GOTERM_BP_FAT	GO:0060173~limb development	27	1.00935	0.00156429	ENST00000001146, ENST00000372037, ENST00000375735, ENST00000283921, ENST00000356457, ENST00000375276, ENST00000353442, ENST00000394166, ENST00000317483, ENST00000340188, ENST00000396190, ENST00000286548, ENST00000300651, ENST00000392540, ENST00000268349, ENST00000392736, ENST00000262135, ENST00000330688, ENST00000361443, ENST00000329255, ENST00000344094, ENST00000261349, ENST00000265165, ENST0000…	1886	103	13528	1.88026	0.99802	0.134767	2.86553
GOTERM_MF_FAT	GO:0019900~kinase binding	41	1.53271	0.00158414	ENST00000269701, ENST00000295851, ENST00000254101, ENST00000267079, ENST00000367080, ENST00000396140, ENST00000268035, ENST00000234313, ENST00000395629, ENST00000257430, ENST00000309100, ENST00000278916, ENST00000402538, ENST00000261593, ENST00000379939, ENST00000307980, ENST00000396190, ENST00000309395, ENST00000335007, ENST00000269141, ENST00000224237, ENST00000287878, ENST00000399503, ENST0000…	1820	179	12983	1.63393	0.881442	0.0885431	2.56593
GOTERM_BP_FAT	GO:0010629~negative regulation of gene expression	95	3.5514	0.00158977	ENST00000391947, ENST00000406072, ENST00000395799, ENST00000361055, ENST00000292535, ENST00000395713, ENST00000345080, ENST00000309060, ENST00000394166, ENST00000358465, ENST00000396473, ENST00000409747, ENST00000393593, ENST00000397311, ENST00000281321, ENST00000380629, ENST00000402157, ENST00000335749, ENST00000340208, ENST00000371432, ENST00000369964, ENST00000373204, ENST00000361642, ENST0000…	1886	504	13528	1.35203	0.998211	0.133914	2.91154
UP_SEQ_FEATURE	repeat:TPR 1	35	1.30841	0.00161944	ENST00000328459, ENST00000409630, ENST00000262676, ENST00000266712, ENST00000274457, ENST00000286104, ENST00000356457, ENST00000263635, ENST00000284320, ENST00000342756, ENST00000361367, ENST00000265562, ENST00000331397, ENST00000371826, ENST00000321196, ENST00000410003, ENST00000377967, ENST00000302558, ENST00000016946, ENST00000393435, ENST00000398246, ENST00000296015, ENST00000389520, ENST0000…	2579	151	19113	1.71778	0.99995	0.350082	3.10066
UP_SEQ_FEATURE	repeat:TPR 2	35	1.30841	0.00161944	ENST00000328459, ENST00000409630, ENST00000262676, ENST00000266712, ENST00000274457, ENST00000286104, ENST00000356457, ENST00000263635, ENST00000284320, ENST00000342756, ENST00000361367, ENST00000265562, ENST00000331397, ENST00000371826, ENST00000321196, ENST00000410003, ENST00000377967, ENST00000302558, ENST00000016946, ENST00000393435, ENST00000398246, ENST00000296015, ENST00000389520, ENST0000…	2579	151	19113	1.71778	0.99995	0.350082	3.10066
GOTERM_BP_FAT	GO:0048538~thymus development	10	0.373832	0.00173899	ENST00000354336, ENST00000340188, ENST00000396190, ENST00000344094, ENST00000397311, ENST00000374990, ENST00000257430, ENST00000396352, ENST00000216513, ENST00000357195	1886	22	13528	3.26039	0.999012	0.142542	3.18067
GOTERM_BP_FAT	GO:0006892~post-Golgi vesicle-mediated transport	18	0.672897	0.00179131	ENST00000331825, ENST00000391868, ENST00000393512, ENST00000340918, ENST00000286448, ENST00000399194, ENST00000373747, ENST00000394622, ENST00000263441, ENST00000380291, ENST00000220531, ENST00000325596, ENST00000376646, ENST00000396603, ENST00000256637, ENST00000249647, ENST00000397457, ENST00000393629	1886	58	13528	2.22606	0.999198	0.143559	3.27487
INTERPRO	IPR002290:Serine/threonine protein kinase	54	2.01869	0.00180546	ENST00000372010, ENST00000270112, ENST00000394524, ENST00000375300, ENST00000304987, ENST00000409947, ENST00000337174, ENST00000399799, ENST00000366920, ENST00000238616, ENST00000324198, ENST00000295797, ENST00000394763, ENST00000399503, ENST00000372201, ENST00000341681, ENST00000306156, ENST00000360772, ENST00000370689, ENST00000303622, ENST00000261716, ENST00000392533, ENST00000379565, ENST0000…	2296	259	16659	1.51276	0.98732	0.238895	3.12576
GOTERM_BP_FAT	GO:0030182~neuron differentiation	84	3.14019	0.00183152	ENST00000282588, ENST00000369977, ENST00000295851, ENST00000242480, ENST00000371122, ENST00000292535, ENST00000268035, ENST00000380781, ENST00000396169, ENST00000291442, ENST00000373482, ENST00000399232, ENST00000370754, ENST00000305299, ENST00000381918, ENST00000398015, ENST00000393085, ENST00000405581, ENST00000281321, ENST00000360416, ENST00000286548, ENST00000316059, ENST00000249075, ENST0000…	1886	438	13528	1.37562	0.999317	0.143654	3.34721
SP_PIR_KEYWORDS	zinc finger	35	1.30841	0.00186155	ENST00000360647, ENST00000379382, ENST00000376954, ENST00000360338, ENST00000367446, ENST00000393290, ENST00000297857, ENST00000324306, ENST00000356715, ENST00000394166, ENST00000282869, ENST00000342437, ENST00000231509, ENST00000389467, ENST00000299667, ENST00000361642, ENST00000258963, ENST00000268489, ENST00000327443, ENST00000379177, ENST00000405739, ENST00000328469, ENST00000396965, ENST0000…	2581	153	19235	1.70483	0.706001	0.0375331	2.74764
GOTERM_CC_FAT	GO:0005654~nucleoplasm	145	5.42056	0.00186962	ENST00000263331, ENST00000369977, ENST00000282892, ENST00000373482, ENST00000379938, ENST00000382642, ENST00000335681, ENST00000371477, ENST00000369467, ENST00000263681, ENST00000340208, ENST00000240101, ENST00000287878, ENST00000358015, ENST00000373910, ENST00000366508, ENST00000244769, ENST00000380071, ENST00000394947, ENST00000361272, ENST00000374721, ENST00000370544, ENST00000399107, ENST0000…	1663	882	12782	1.26359	0.698669	0.0555205	2.75034
GOTERM_BP_FAT	GO:0035108~limb morphogenesis	26	0.971963	0.00189511	ENST00000001146, ENST00000372037, ENST00000375735, ENST00000283921, ENST00000356457, ENST00000375276, ENST00000353442, ENST00000317483, ENST00000340188, ENST00000396190, ENST00000286548, ENST00000300651, ENST00000392540, ENST00000268349, ENST00000392736, ENST00000262135, ENST00000330688, ENST00000361443, ENST00000329255, ENST00000344094, ENST00000261349, ENST00000265165, ENST00000338561, ENST0000…	1886	99	13528	1.88378	0.99947	0.145405	3.46149
GOTERM_BP_FAT	GO:0035107~appendage morphogenesis	26	0.971963	0.00189511	ENST00000001146, ENST00000372037, ENST00000375735, ENST00000283921, ENST00000356457, ENST00000375276, ENST00000353442, ENST00000317483, ENST00000340188, ENST00000396190, ENST00000286548, ENST00000300651, ENST00000392540, ENST00000268349, ENST00000392736, ENST00000262135, ENST00000330688, ENST00000361443, ENST00000329255, ENST00000344094, ENST00000261349, ENST00000265165, ENST00000338561, ENST0000…	1886	99	13528	1.88378	0.99947	0.145405	3.46149
UP_SEQ_FEATURE	zinc finger region:C2H2-type 4; atypical	8	0.299065	0.00192061	ENST00000303660, ENST00000398505, ENST00000294740, ENST00000325144, ENST00000369888, ENST00000396788, ENST00000361642, ENST00000379428	2579	15	19113	3.95254	0.999992	0.387267	3.66714
SP_PIR_KEYWORDS	magnesium	82	3.06542	0.00196292	ENST00000282588, ENST00000393445, ENST00000335255, ENST00000372010, ENST00000305963, ENST00000369871, ENST00000267079, ENST00000375300, ENST00000340800, ENST00000304987, ENST00000409947, ENST00000377205, ENST00000399799, ENST00000366920, ENST00000378386, ENST00000396573, ENST00000238616, ENST00000324198, ENST00000305921, ENST00000219334, ENST00000397091, ENST00000399503, ENST00000394880, ENST0000…	2581	442	19235	1.3826	0.724979	0.0383632	2.89523
GOTERM_CC_FAT	GO:0048471~perinuclear region of cytoplasm	56	2.09346	0.00198054	ENST00000393512, ENST00000356352, ENST00000369977, ENST00000311559, ENST00000265175, ENST00000409190, ENST00000395629, ENST00000299767, ENST00000254029, ENST00000340541, ENST00000373670, ENST00000264904, ENST00000326950, ENST00000256637, ENST00000379096, ENST00000360820, ENST00000354570, ENST00000367731, ENST00000346249, ENST00000360110, ENST00000355585, ENST00000395276, ENST00000233892, ENST0000…	1663	288	12782	1.49452	0.719389	0.0561263	2.91127
GOTERM_BP_FAT	GO:0009057~macromolecule catabolic process	138	5.15888	0.0020113	ENST00000280665, ENST00000367084, ENST00000261537, ENST00000356352, ENST00000361055, ENST00000371120, ENST00000345080, ENST00000262952, ENST00000262650, ENST00000313833, ENST00000380972, ENST00000323460, ENST00000296933, ENST00000395187, ENST00000358465, ENST00000315249, ENST00000399816, ENST00000299351, ENST00000389467, ENST00000292211, ENST00000394020, ENST00000373204, ENST00000371199, ENST0000…	1886	781	13528	1.26742	0.999666	0.150721	3.66999
GOTERM_CC_FAT	GO:0031974~membrane-enclosed lumen	282	10.5421	0.00202295	ENST00000296028, ENST00000409353, ENST00000240185, ENST00000263331, ENST00000336078, ENST00000327299, ENST00000371880, ENST00000257724, ENST00000369523, ENST00000379938, ENST00000323460, ENST00000335681, ENST00000266427, ENST00000371477, ENST00000368655, ENST00000231509, ENST00000268182, ENST00000287878, ENST00000309027, ENST00000366508, ENST00000223023, ENST00000380071, ENST00000361272, ENST0000…	1663	1856	12782	1.16782	0.726929	0.0548729	2.97274
GOTERM_BP_FAT	GO:0007167~enzyme linked receptor protein signaling pathway	68	2.54206	0.00211674	ENST00000269138, ENST00000233154, ENST00000299293, ENST00000400137, ENST00000240851, ENST00000304987, ENST00000268035, ENST00000357277, ENST00000374259, ENST00000398015, ENST00000256637, ENST00000249075, ENST00000373202, ENST00000397091, ENST00000397611, ENST00000380936, ENST00000399503, ENST00000244869, ENST00000373910, ENST00000381298, ENST00000374625, ENST00000342788, ENST00000382002, ENST0000…	1886	342	13528	1.42618	0.999781	0.15507	3.85882
INTERPRO	IPR019734:Tetratricopeptide repeat	29	1.08411	0.00211846	ENST00000328459, ENST00000262676, ENST00000409630, ENST00000266712, ENST00000356457, ENST00000263635, ENST00000284320, ENST00000342756, ENST00000361367, ENST00000362004, ENST00000331397, ENST00000283195, ENST00000371826, ENST00000321196, ENST00000410003, ENST00000377967, ENST00000302558, ENST00000016946, ENST00000393435, ENST00000373008, ENST00000296015, ENST00000389520, ENST00000394570, ENST0000…	2296	117	16659	1.79841	0.994058	0.260303	3.6582
GOTERM_BP_FAT	GO:0010558~negative regulation of macromolecule biosynthetic process	101	3.7757	0.0021993	ENST00000361055, ENST00000292535, ENST00000265192, ENST00000358465, ENST00000402157, ENST00000340208, ENST00000373204, ENST00000388901, ENST00000282574, ENST00000244769, ENST00000303660, ENST00000394947, ENST00000261023, ENST00000283628, ENST00000244815, ENST00000380790, ENST00000369847, ENST00000371116, ENST00000338561, ENST00000314393, ENST00000256495, ENST00000263707, ENST00000345392, ENST0000…	1886	547	13528	1.32442	0.999842	0.157724	4.00643
GOTERM_CC_FAT	GO:0005643~nuclear pore	21	0.785047	0.00221775	ENST00000302558, ENST00000401558, ENST00000332707, ENST00000344337, ENST00000366508, ENST00000016946, ENST00000379719, ENST00000337273, ENST00000310430, ENST00000374930, ENST00000310078, ENST00000368564, ENST00000329516, ENST00000261667, ENST00000283195, ENST00000309971, ENST00000234725, ENST00000361565, ENST00000219169, ENST00000313619, ENST00000257665, ENST00000256079, ENST00000295822	1663	79	12782	2.04314	0.759048	0.0575743	3.2546
GOTERM_BP_FAT	GO:0032535~regulation of cellular component size	56	2.09346	0.00230131	ENST00000233154, ENST00000409198, ENST00000391791, ENST00000392114, ENST00000234313, ENST00000239940, ENST00000231504, ENST00000380781, ENST00000389275, ENST00000361781, ENST00000396473, ENST00000281321, ENST00000393085, ENST00000316059, ENST00000346806, ENST00000397091, ENST00000263851, ENST00000380936, ENST00000399503, ENST00000340990, ENST00000357103, ENST00000326840, ENST00000361236, ENST0000…	1886	271	13528	1.48221	0.999895	0.16152	4.18853
KEGG_PATHWAY	hsa04810:Regulation of actin cytoskeleton	45	1.68224	0.00231111	ENST00000282588, ENST00000392177, ENST00000216373, ENST00000372010, ENST00000370982, ENST00000368890, ENST00000295851, ENST00000395223, ENST00000374089, ENST00000239940, ENST00000257430, ENST00000392200, ENST00000336483, ENST00000399799, ENST00000399089, ENST00000366844, ENST00000257290, ENST00000261207, ENST00000225394, ENST00000335007, ENST00000222573, ENST00000268182, ENST00000360416, ENST0000…	685	215	5085	1.55373	0.343682	0.0677786	2.81489
UP_SEQ_FEATURE	compositionally biased region:Lys-rich	29	1.08411	0.00231166	ENST00000371675, ENST00000288561, ENST00000394367, ENST00000206423, ENST00000312239, ENST00000361367, ENST00000393048, ENST00000040738, ENST00000339594, ENST00000262376, ENST00000300651, ENST00000396710, ENST00000295859, ENST00000359246, ENST00000256442, ENST00000334701, ENST00000263384, ENST00000301030, ENST00000253329, ENST00000254653, ENST00000244815, ENST00000345122, ENST00000370947, ENST0000…	2579	120	19113	1.79099	0.999999	0.432257	4.39799
GOTERM_BP_FAT	GO:0007169~transmembrane receptor protein tyrosine kinase signaling pathway	48	1.79439	0.00233152	ENST00000233154, ENST00000238738, ENST00000269138, ENST00000299293, ENST00000367921, ENST00000304053, ENST00000371079, ENST00000240851, ENST00000395223, ENST00000268035, ENST00000304987, ENST00000230990, ENST00000357277, ENST00000336483, ENST00000374259, ENST00000303236, ENST00000257290, ENST00000368989, ENST00000264033, ENST00000398015, ENST00000406359, ENST00000256637, ENST00000373202, ENST0000…	1886	224	13528	1.53704	0.999907	0.160637	4.24239
GOTERM_CC_FAT	GO:0005626~insoluble fraction	138	5.15888	0.00233597	ENST00000282588, ENST00000376327, ENST00000299293, ENST00000252669, ENST00000360093, ENST00000240285, ENST00000001146, ENST00000340694, ENST00000366690, ENST00000371880, ENST00000340800, ENST00000268035, ENST00000234313, ENST00000262650, ENST00000394622, ENST00000225726, ENST00000399589, ENST00000262352, ENST00000340541, ENST00000373670, ENST00000370558, ENST00000299351, ENST00000286548, ENST0000…	1663	839	12782	1.26422	0.776671	0.0582019	3.42529
UP_SEQ_FEATURE	domain:Ig-like C2-type 1	41	1.53271	0.00253694	ENST00000378910, ENST00000339924, ENST00000402456, ENST00000304053, ENST00000336077, ENST00000391736, ENST00000359236, ENST00000321322, ENST00000321424, ENST00000357731, ENST00000401399, ENST00000394468, ENST00000356152, ENST00000305299, ENST00000393203, ENST00000342550, ENST00000257290, ENST00000400546, ENST00000409584, ENST00000406359, ENST00000271532, ENST00000397091, ENST00000410023, ENST0000…	2579	190	19113	1.59922	1	0.449774	4.81664
GOTERM_CC_FAT	GO:0031982~vesicle	113	4.2243	0.00262397	ENST00000296028, ENST00000233154, ENST00000282588, ENST00000409353, ENST00000261537, ENST00000369977, ENST00000395248, ENST00000371880, ENST00000366690, ENST00000394524, ENST00000381950, ENST00000304718, ENST00000262650, ENST00000394622, ENST00000370754, ENST00000315249, ENST00000340541, ENST00000326950, ENST00000394232, ENST00000263816, ENST00000395957, ENST00000373504, ENST00000371335, ENST0000…	1663	670	12782	1.29631	0.814403	0.0627227	3.83993
GOTERM_BP_FAT	GO:0006397~mRNA processing	64	2.39252	0.0027003	ENST00000392524, ENST00000240185, ENST00000261674, ENST00000374255, ENST00000342415, ENST00000313871, ENST00000321358, ENST00000371477, ENST00000369467, ENST00000264903, ENST00000370950, ENST00000260803, ENST00000286307, ENST00000396710, ENST00000229335, ENST00000313117, ENST00000334121, ENST00000367559, ENST00000354667, ENST00000244020, ENST00000355765, ENST00000347476, ENST00000409915, ENST0000…	1886	321	13528	1.4301	0.999979	0.180525	4.89762
UP_SEQ_FEATURE	domain:Ig-like C2-type 2	41	1.53271	0.00280009	ENST00000378910, ENST00000339924, ENST00000402456, ENST00000304053, ENST00000336077, ENST00000391736, ENST00000359236, ENST00000321322, ENST00000321424, ENST00000357731, ENST00000401399, ENST00000394468, ENST00000356152, ENST00000305299, ENST00000393203, ENST00000342550, ENST00000257290, ENST00000400546, ENST00000409584, ENST00000406359, ENST00000271532, ENST00000397091, ENST00000410023, ENST0000…	2579	191	19113	1.59085	1	0.470096	5.30347
GOTERM_BP_FAT	GO:0060021~palate development	12	0.448598	0.00288007	ENST00000398417, ENST00000260926, ENST00000257290, ENST00000372037, ENST00000329255, ENST00000352511, ENST00000368989, ENST00000374990, ENST00000265165, ENST00000373202, ENST00000279873, ENST00000356457	1886	32	13528	2.68982	0.99999	0.188202	5.21548
GOTERM_CC_FAT	GO:0043025~cell soma	36	1.34579	0.00291861	ENST00000282588, ENST00000369977, ENST00000304053, ENST00000264276, ENST00000273047, ENST00000357731, ENST00000396169, ENST00000409784, ENST00000311106, ENST00000399589, ENST00000360249, ENST00000310078, ENST00000340188, ENST00000355683, ENST00000350485, ENST00000381918, ENST00000360416, ENST00000341772, ENST00000316059, ENST00000242809, ENST00000331113, ENST00000369697, ENST00000351698, ENST0000…	1663	168	12782	1.64702	0.846425	0.0670385	4.2624
SP_PIR_KEYWORDS	membrane trafficking	8	0.299065	0.00292289	ENST00000360299, ENST00000261205, ENST00000262646, ENST00000366690, ENST00000273047, ENST00000409784, ENST00000249923, ENST00000336083	2581	16	19235	3.72627	0.853855	0.0549934	4.28249
UP_SEQ_FEATURE	zinc finger region:C2H2-type 4	102	3.81308	0.00294549	ENST00000392159, ENST00000336078, ENST00000332670, ENST00000398253, ENST00000332307, ENST00000335712, ENST00000379938, ENST00000324306, ENST00000356715, ENST00000230122, ENST00000309495, ENST00000318833, ENST00000368863, ENST00000371471, ENST00000316059, ENST00000295208, ENST00000345382, ENST00000360357, ENST00000314011, ENST00000376335, ENST00000356347, ENST00000270649, ENST00000321545, ENST0000…	2579	575	19113	1.31465	1	0.47493	5.57144
UP_SEQ_FEATURE	domain:Ig-like C2-type 3	29	1.08411	0.00298139	ENST00000378910, ENST00000402456, ENST00000336077, ENST00000359236, ENST00000321322, ENST00000357731, ENST00000401399, ENST00000356152, ENST00000393203, ENST00000305299, ENST00000342550, ENST00000257290, ENST00000409584, ENST00000400546, ENST00000271532, ENST00000378993, ENST00000397091, ENST00000410023, ENST00000397611, ENST00000261509, ENST00000370900, ENST00000391728, ENST00000338909, ENST0000…	2579	122	19113	1.76163	1	0.467196	5.6375
UP_SEQ_FEATURE	repeat:TPR 10	9	0.336449	0.00301337	ENST00000328459, ENST00000326682, ENST00000361367, ENST00000376646, ENST00000266712, ENST00000321196, ENST00000256062, ENST00000286104, ENST00000284320	2579	20	19113	3.33496	1	0.459442	5.6963
UP_SEQ_FEATURE	compositionally biased region:Arg/Ser-rich (RS domain)	8	0.299065	0.00301962	ENST00000369467, ENST00000244020, ENST00000359995, ENST00000374039, ENST00000261674, ENST00000313117, ENST00000258962, ENST00000344989	2579	16	19113	3.70551	1	0.449289	5.70779
UP_SEQ_FEATURE	cross-link:Glycyl lysine isopeptide (Lys-Gly) (interchain with G-Cter in SUMO)	23	0.859813	0.00307305	ENST00000361099, ENST00000327443, ENST00000260926, ENST00000256720, ENST00000344788, ENST00000303660, ENST00000316981, ENST00000265165, ENST00000369386, ENST00000353909, ENST00000361525, ENST00000395713, ENST00000389708, ENST00000231509, ENST00000396473, ENST00000392872, ENST00000283195, ENST00000393593, ENST00000340208, ENST00000357065, ENST00000313105, ENST00000361642, ENST00000392990	2579	89	19113	1.91521	1	0.444644	5.80595
GOTERM_BP_FAT	GO:0048858~cell projection morphogenesis	51	1.90654	0.0031494	ENST00000282588, ENST00000242480, ENST00000268035, ENST00000396169, ENST00000380781, ENST00000395101, ENST00000370754, ENST00000305299, ENST00000281321, ENST00000405581, ENST00000398015, ENST00000360416, ENST00000370490, ENST00000357033, ENST00000262135, ENST00000374625, ENST00000392663, ENST00000356142, ENST00000357195, ENST00000370184, ENST00000343648, ENST00000360409, ENST00000371117, ENST0000…	1886	245	13528	1.49312	0.999996	0.200653	5.68982
GOTERM_BP_FAT	GO:0042147~retrograde transport, endosome to Golgi	7	0.261682	0.00315649	ENST00000225724, ENST00000393077, ENST00000272322, ENST00000392200, ENST00000377897, ENST00000397203, ENST00000379982	1886	12	13528	4.18416	0.999997	0.197904	5.70228
UP_SEQ_FEATURE	compositionally biased region:His-rich	18	0.672897	0.00333177	ENST00000369581, ENST00000398399, ENST00000357842, ENST00000224756, ENST00000374566, ENST00000225388, ENST00000269187, ENST00000341148, ENST00000409086, ENST00000325129, ENST00000290039, ENST00000339976, ENST00000369964, ENST00000407595, ENST00000268616, ENST00000261867, ENST00000342771, ENST00000265085	2579	63	19113	2.11743	1	0.461204	6.27987
UP_SEQ_FEATURE	repeat:ANK 7	17	0.635514	0.00341422	ENST00000265109, ENST00000360839, ENST00000261537, ENST00000367559, ENST00000274457, ENST00000370895, ENST00000389520, ENST00000339746, ENST00000375528, ENST00000263635, ENST00000371627, ENST00000310430, ENST00000394054, ENST00000281131, ENST00000341752, ENST00000355288, ENST00000267116	2579	58	19113	2.17219	1	0.459418	6.43042
SP_PIR_KEYWORDS	transferase	222	8.29907	0.00343879	ENST00000376926, ENST00000263331, ENST00000216410, ENST00000357998, ENST00000327299, ENST00000304987, ENST00000393487, ENST00000322348, ENST00000377657, ENST00000377205, ENST00000399799, ENST00000376156, ENST00000389467, ENST00000292211, ENST00000324198, ENST00000336356, ENST00000399503, ENST00000371541, ENST00000359834, ENST00000341681, ENST00000306156, ENST00000360772, ENST00000370689, ENST0000…	2581	1394	19235	1.18685	0.895981	0.062616	5.02035
GOTERM_BP_FAT	GO:0010605~negative regulation of macromolecule metabolic process	129	4.82243	0.00347529	ENST00000361055, ENST00000231504, ENST00000292535, ENST00000345080, ENST00000265192, ENST00000358465, ENST00000369467, ENST00000380629, ENST00000396573, ENST00000402157, ENST00000340208, ENST00000373204, ENST00000388901, ENST00000373910, ENST00000282574, ENST00000335877, ENST00000371541, ENST00000244769, ENST00000303660, ENST00000394947, ENST00000261023, ENST00000283628, ENST00000244815, ENST0000…	1886	734	13528	1.26062	0.999999	0.212311	6.26077
GOTERM_BP_FAT	GO:0006888~ER to Golgi vesicle-mediated transport	14	0.523364	0.00356303	ENST00000200135, ENST00000265175, ENST00000326654, ENST00000286448, ENST00000225724, ENST00000398868, ENST00000267434, ENST00000233557, ENST00000373238, ENST00000262646, ENST00000326950, ENST00000306200, ENST00000283351, ENST00000260643	1886	42	13528	2.39095	0.999999	0.213798	6.41393
GOTERM_CC_FAT	GO:0005768~endosome	59	2.20561	0.00356513	ENST00000299293, ENST00000305963, ENST00000216410, ENST00000233055, ENST00000366690, ENST00000312413, ENST00000263904, ENST00000254029, ENST00000394622, ENST00000220531, ENST00000301765, ENST00000367630, ENST00000377795, ENST00000236192, ENST00000256637, ENST00000360820, ENST00000376423, ENST00000341772, ENST00000263816, ENST00000295797, ENST00000368171, ENST00000338205, ENST00000371335, ENST0000…	1663	315	12782	1.43962	0.898666	0.0785087	5.18338
GOTERM_BP_FAT	GO:0006886~intracellular protein transport	72	2.69159	0.00358632	ENST00000005259, ENST00000398425, ENST00000393512, ENST00000369977, ENST00000265175, ENST00000337273, ENST00000259512, ENST00000225724, ENST00000395713, ENST00000371120, ENST00000397492, ENST00000298573, ENST00000263904, ENST00000342756, ENST00000315249, ENST00000380291, ENST00000396473, ENST00000353617, ENST00000264904, ENST00000392220, ENST00000377795, ENST00000256637, ENST00000392185, ENST0000…	1886	374	13528	1.38087	0.999999	0.211861	6.45453
INTERPRO	IPR013098:Immunoglobulin I-set	32	1.19626	0.00362406	ENST00000378910, ENST00000379027, ENST00000371079, ENST00000304053, ENST00000321322, ENST00000357731, ENST00000286104, ENST00000401399, ENST00000399232, ENST00000356152, ENST00000379992, ENST00000305299, ENST00000257290, ENST00000409584, ENST00000400546, ENST00000306100, ENST00000397091, ENST00000397611, ENST00000261509, ENST00000361618, ENST00000338909, ENST00000263665, ENST00000298119, ENST0000…	2296	138	16659	1.68247	0.999845	0.385849	6.18096
GOTERM_BP_FAT	GO:0032268~regulation of cellular protein metabolic process	88	3.28972	0.00369778	ENST00000233154, ENST00000392012, ENST00000284202, ENST00000396525, ENST00000395799, ENST00000400137, ENST00000391791, ENST00000381950, ENST00000257724, ENST00000395629, ENST00000231504, ENST00000373747, ENST00000409947, ENST00000396169, ENST00000229384, ENST00000265192, ENST00000216554, ENST00000317483, ENST00000393085, ENST00000335749, ENST00000395358, ENST00000316059, ENST00000249075, ENST0000…	1886	474	13528	1.33167	1	0.214527	6.64869
UP_SEQ_FEATURE	zinc finger region:C2H2-type 6	88	3.28972	0.00371373	ENST00000392159, ENST00000391795, ENST00000336078, ENST00000395713, ENST00000398253, ENST00000389534, ENST00000396788, ENST00000335712, ENST00000332307, ENST00000379938, ENST00000324306, ENST00000356715, ENST00000311403, ENST00000230122, ENST00000389282, ENST00000318833, ENST00000368863, ENST00000371471, ENST00000299667, ENST00000295208, ENST00000345382, ENST00000395395, ENST00000361642, ENST0000…	2579	488	19113	1.33641	1	0.47798	6.97541
GOTERM_CC_FAT	GO:0008287~protein serine/threonine phosphatase complex	13	0.485981	0.00376165	ENST00000382597, ENST00000305786, ENST00000391791, ENST00000406655, ENST00000231504, ENST00000378551, ENST00000325658, ENST00000334756, ENST00000355683, ENST00000369452, ENST00000264977, ENST00000305921, ENST00000308249	1663	40	12782	2.49799	0.910701	0.0799269	5.46167
INTERPRO	IPR013151:Immunoglobulin	43	1.60748	0.00376621	ENST00000378910, ENST00000379027, ENST00000339924, ENST00000402456, ENST00000336077, ENST00000391736, ENST00000359236, ENST00000321322, ENST00000321424, ENST00000357731, ENST00000401399, ENST00000286104, ENST00000266581, ENST00000394468, ENST00000399232, ENST00000356152, ENST00000393203, ENST00000383681, ENST00000257290, ENST00000400546, ENST00000374737, ENST00000271532, ENST00000306100, ENST0000…	2296	202	16659	1.54452	0.999891	0.38122	6.41589
SP_PIR_KEYWORDS	cytoskeleton	110	4.11215	0.00378837	ENST00000306467, ENST00000340694, ENST00000231504, ENST00000239940, ENST00000370754, ENST00000399799, ENST00000376020, ENST00000394810, ENST00000361545, ENST00000380643, ENST00000223023, ENST00000262135, ENST00000367731, ENST00000327230, ENST00000377990, ENST00000395362, ENST00000354184, ENST00000371117, ENST00000256496, ENST00000371737, ENST00000334878, ENST00000263708, ENST00000298159, ENST0000…	2581	636	19235	1.28896	0.917395	0.0669245	5.51732
UP_SEQ_FEATURE	compositionally biased region:Poly-Gly	56	2.09346	0.00389242	ENST00000346618, ENST00000339569, ENST00000395629, ENST00000389275, ENST00000356152, ENST00000399589, ENST00000358465, ENST00000370950, ENST00000281321, ENST00000382352, ENST00000238616, ENST00000308330, ENST00000343269, ENST00000358015, ENST00000265085, ENST00000399503, ENST00000376335, ENST00000265165, ENST00000328469, ENST00000297761, ENST00000360342, ENST00000354983, ENST00000375915, ENST0000…	2579	286	19113	1.45111	1	0.484419	7.29912
GOTERM_BP_FAT	GO:0050770~regulation of axonogenesis	17	0.635514	0.00390051	ENST00000379027, ENST00000344094, ENST00000374625, ENST00000321867, ENST00000395223, ENST00000356444, ENST00000328345, ENST00000380781, ENST00000346166, ENST00000305299, ENST00000278198, ENST00000265371, ENST00000269141, ENST00000316059, ENST00000332191, ENST00000265362, ENST00000394480	1886	57	13528	2.13927	1	0.221686	7.00083
UP_SEQ_FEATURE	DNA-binding region:Homeobox 3	5	0.186916	0.00394691	ENST00000314393, ENST00000399468, ENST00000297857, ENST00000268489, ENST00000309060	2579	6	19113	6.17584	1	0.479829	7.39761
GOTERM_MF_FAT	GO:0004714~transmembrane receptor protein tyrosine kinase activity	19	0.71028	0.00406711	ENST00000367921, ENST00000374625, ENST00000371079, ENST00000304053, ENST00000240851, ENST00000342788, ENST00000268035, ENST00000360409, ENST00000257290, ENST00000406359, ENST00000398015, ENST00000265371, ENST00000389048, ENST00000281821, ENST00000305123, ENST00000334709, ENST00000394480, ENST00000389868, ENST00000397091	1820	67	12983	2.02294	0.995837	0.204188	6.46371
UP_SEQ_FEATURE	active site:4-aspartylphosphate intermediate	13	0.485981	0.0040714	ENST00000273062, ENST00000381662, ENST00000383760, ENST00000283558, ENST00000393221, ENST00000368489, ENST00000392233, ENST00000381655, ENST00000355691, ENST00000367218, ENST00000311637, ENST00000327245, ENST00000359142	2579	39	19113	2.47034	1	0.481342	7.62228
UP_SEQ_FEATURE	domain:RRM	28	1.04673	0.00413935	ENST00000395799, ENST00000357854, ENST00000313871, ENST00000264867, ENST00000369467, ENST00000341148, ENST00000370950, ENST00000306904, ENST00000321370, ENST00000335749, ENST00000394123, ENST00000313117, ENST00000400140, ENST00000344989, ENST00000319822, ENST00000262056, ENST00000334121, ENST00000369519, ENST00000253329, ENST00000355585, ENST00000359995, ENST00000372795, ENST00000292123, ENST0000…	2579	119	19113	1.74377	1	0.47815	7.74468
UP_SEQ_FEATURE	DNA-binding region:Homeobox 2	7	0.261682	0.00439194	ENST00000314393, ENST00000376239, ENST00000357460, ENST00000399468, ENST00000297857, ENST00000268489, ENST00000309060	2579	13	19113	3.99054	1	0.489772	8.19838
UP_SEQ_FEATURE	DNA-binding region:Homeobox 1	7	0.261682	0.00439194	ENST00000314393, ENST00000376239, ENST00000357460, ENST00000399468, ENST00000297857, ENST00000268489, ENST00000309060	2579	13	19113	3.99054	1	0.489772	8.19838
UP_SEQ_FEATURE	domain:EGF-like 10; calcium-binding	7	0.261682	0.00439194	ENST00000389087, ENST00000341772, ENST00000261978, ENST00000404525, ENST00000254958, ENST00000393380, ENST00000367397	2579	13	19113	3.99054	1	0.489772	8.19838
GOTERM_BP_FAT	GO:0007389~pattern specification process	54	2.01869	0.00441414	ENST00000299293, ENST00000001146, ENST00000261537, ENST00000394767, ENST00000242480, ENST00000356457, ENST00000375276, ENST00000402045, ENST00000395101, ENST00000373482, ENST00000394166, ENST00000264907, ENST00000317483, ENST00000361642, ENST00000262135, ENST00000354336, ENST00000361443, ENST00000303660, ENST00000265165, ENST00000328469, ENST00000374574, ENST00000343648, ENST00000395925, ENST0000…	1886	267	13528	1.45069	1	0.24361	7.88738
SP_PIR_KEYWORDS	endosome	43	1.60748	0.00442508	ENST00000305963, ENST00000216410, ENST00000233055, ENST00000265070, ENST00000394744, ENST00000399194, ENST00000273047, ENST00000269886, ENST00000312413, ENST00000392200, ENST00000263904, ENST00000254029, ENST00000329138, ENST00000394622, ENST00000262065, ENST00000367630, ENST00000301765, ENST00000377795, ENST00000256637, ENST00000360820, ENST00000376423, ENST00000298316, ENST00000338205, ENST0000…	2581	209	19235	1.5333	0.945727	0.0757286	6.41625
INTERPRO	IPR011990:Tetratricopeptide-like helical	35	1.30841	0.00444533	ENST00000328459, ENST00000409630, ENST00000262676, ENST00000398425, ENST00000266712, ENST00000356457, ENST00000263635, ENST00000284320, ENST00000342756, ENST00000361367, ENST00000362004, ENST00000283195, ENST00000331397, ENST00000371826, ENST00000321196, ENST00000410003, ENST00000377967, ENST00000302558, ENST00000016946, ENST00000393435, ENST00000373008, ENST00000296015, ENST00000389520, ENST0000…	2296	157	16659	1.6175	0.999979	0.416328	7.53068
GOTERM_CC_FAT	GO:0044430~cytoskeletal part	152	5.68224	0.00455158	ENST00000306467, ENST00000340694, ENST00000369977, ENST00000361804, ENST00000231504, ENST00000406175, ENST00000371120, ENST00000380781, ENST00000395101, ENST00000254029, ENST00000399589, ENST00000399799, ENST00000376020, ENST00000340541, ENST00000268182, ENST00000396573, ENST00000360416, ENST00000361545, ENST00000395957, ENST00000380643, ENST00000262135, ENST00000367731, ENST00000286485, ENST0000…	1663	952	12782	1.22719	0.946294	0.0928742	6.57266
GOTERM_BP_FAT	GO:0001932~regulation of protein amino acid phosphorylation	38	1.42056	0.00462335	ENST00000392012, ENST00000372037, ENST00000391791, ENST00000400137, ENST00000381950, ENST00000395629, ENST00000257724, ENST00000231504, ENST00000309100, ENST00000396169, ENST00000409947, ENST00000383668, ENST00000340188, ENST00000357116, ENST00000395358, ENST00000316059, ENST00000252723, ENST00000249075, ENST00000287878, ENST00000399503, ENST00000381298, ENST00000398417, ENST00000338983, ENST0000…	1886	173	13528	1.57554	1	0.250157	8.24618
GOTERM_BP_FAT	GO:0006403~RNA localization	25	0.934579	0.00468716	ENST00000298552, ENST00000356352, ENST00000357854, ENST00000339942, ENST00000310430, ENST00000310078, ENST00000395758, ENST00000283195, ENST00000389467, ENST00000309971, ENST00000234725, ENST00000344989, ENST00000401558, ENST00000302558, ENST00000332707, ENST00000016946, ENST00000372106, ENST00000354667, ENST00000371830, ENST00000290341, ENST00000374930, ENST00000355637, ENST00000329516, ENST0000…	1886	100	13528	1.79321	1	0.249776	8.35536
UP_SEQ_FEATURE	repeat:ANK 6	23	0.859813	0.00472749	ENST00000265109, ENST00000360359, ENST00000360839, ENST00000261537, ENST00000367559, ENST00000274457, ENST00000370895, ENST00000389520, ENST00000339746, ENST00000375528, ENST00000262795, ENST00000263635, ENST00000371627, ENST00000395362, ENST00000310430, ENST00000399351, ENST00000256646, ENST00000261207, ENST00000394054, ENST00000281131, ENST00000341752, ENST00000355288, ENST00000267116	2579	92	19113	1.85275	1	0.50676	8.79779
GOTERM_BP_FAT	GO:0009890~negative regulation of biosynthetic process	103	3.85047	0.0047477	ENST00000361055, ENST00000292535, ENST00000234313, ENST00000265192, ENST00000358465, ENST00000402157, ENST00000340208, ENST00000373204, ENST00000388901, ENST00000282574, ENST00000244769, ENST00000303660, ENST00000394947, ENST00000261023, ENST00000283628, ENST00000244815, ENST00000380790, ENST00000369847, ENST00000371116, ENST00000338561, ENST00000314393, ENST00000256495, ENST00000263707, ENST0000…	1886	573	13528	1.28936	1	0.249259	8.45883
GOTERM_BP_FAT	GO:0032990~cell part morphogenesis	52	1.94393	0.00478762	ENST00000282588, ENST00000242480, ENST00000268035, ENST00000396169, ENST00000380781, ENST00000395101, ENST00000370754, ENST00000305299, ENST00000281321, ENST00000405581, ENST00000398015, ENST00000360416, ENST00000370490, ENST00000357033, ENST00000262135, ENST00000374625, ENST00000392663, ENST00000356142, ENST00000357195, ENST00000370184, ENST00000343648, ENST00000360409, ENST00000371117, ENST0000…	1886	256	13528	1.45699	1	0.247832	8.527
GOTERM_BP_FAT	GO:0031327~negative regulation of cellular biosynthetic process	101	3.7757	0.00483897	ENST00000361055, ENST00000292535, ENST00000234313, ENST00000265192, ENST00000358465, ENST00000402157, ENST00000340208, ENST00000373204, ENST00000388901, ENST00000282574, ENST00000244769, ENST00000303660, ENST00000394947, ENST00000283628, ENST00000244815, ENST00000380790, ENST00000369847, ENST00000371116, ENST00000338561, ENST00000314393, ENST00000256495, ENST00000263707, ENST00000345392, ENST0000…	1886	561	13528	1.29137	1	0.24695	8.6146
GOTERM_BP_FAT	GO:0017148~negative regulation of translation	12	0.448598	0.00490223	ENST00000303236, ENST00000298552, ENST00000220592, ENST00000282574, ENST00000360839, ENST00000258729, ENST00000395799, ENST00000290341, ENST00000373204, ENST00000228958, ENST00000373210, ENST00000265192	1886	34	13528	2.5316	1	0.246613	8.72243
GOTERM_BP_FAT	GO:0003002~regionalization	42	1.57009	0.00494608	ENST00000299293, ENST00000001146, ENST00000261537, ENST00000355930, ENST00000376691, ENST00000372037, ENST00000394767, ENST00000375735, ENST00000342320, ENST00000283921, ENST00000321322, ENST00000242480, ENST00000257430, ENST00000375276, ENST00000396352, ENST00000402045, ENST00000395101, ENST00000373482, ENST00000308304, ENST00000394166, ENST00000317483, ENST00000340188, ENST00000396190, ENST0000…	1886	197	13528	1.52924	1	0.24545	8.7971
GOTERM_CC_FAT	GO:0031410~cytoplasmic vesicle	107	4	0.00502205	ENST00000296028, ENST00000282588, ENST00000409353, ENST00000261537, ENST00000369977, ENST00000371880, ENST00000366690, ENST00000394524, ENST00000381950, ENST00000304718, ENST00000262650, ENST00000394622, ENST00000370754, ENST00000315249, ENST00000326950, ENST00000394232, ENST00000263816, ENST00000395957, ENST00000373504, ENST00000371335, ENST00000369075, ENST00000309027, ENST00000360299, ENST0000…	1663	642	12782	1.28102	0.960333	0.098869	7.22855
UP_SEQ_FEATURE	compositionally biased region:Poly-Thr	15	0.560748	0.00517132	ENST00000261674, ENST00000374574, ENST00000286104, ENST00000398547, ENST00000358465, ENST00000218436, ENST00000405581, ENST00000025008, ENST00000263802, ENST00000355288, ENST00000393742, ENST00000400150, ENST00000399503, ENST00000308547, ENST00000358015	2579	50	19113	2.2233	1	0.52993	9.58493
UP_SEQ_FEATURE	repeat:I	10	0.373832	0.00523436	ENST00000375395, ENST00000357398, ENST00000288139, ENST00000222573, ENST00000409583, ENST00000354983, ENST00000359614, ENST00000367570, ENST00000262017, ENST00000399589	2579	26	19113	2.85039	1	0.525897	9.69622
UP_SEQ_FEATURE	repeat:III	10	0.373832	0.00523436	ENST00000375395, ENST00000357398, ENST00000288139, ENST00000222573, ENST00000409583, ENST00000354983, ENST00000359614, ENST00000367570, ENST00000262017, ENST00000399589	2579	26	19113	2.85039	1	0.525897	9.69622
UP_SEQ_FEATURE	repeat:IV	10	0.373832	0.00523436	ENST00000375395, ENST00000357398, ENST00000288139, ENST00000222573, ENST00000409583, ENST00000354983, ENST00000359614, ENST00000367570, ENST00000262017, ENST00000399589	2579	26	19113	2.85039	1	0.525897	9.69622
UP_SEQ_FEATURE	repeat:II	10	0.373832	0.00523436	ENST00000375395, ENST00000357398, ENST00000288139, ENST00000222573, ENST00000409583, ENST00000354983, ENST00000359614, ENST00000367570, ENST00000262017, ENST00000399589	2579	26	19113	2.85039	1	0.525897	9.69622
GOTERM_CC_FAT	GO:0060053~neurofilament cytoskeleton	6	0.224299	0.0052816	ENST00000248272, ENST00000372900, ENST00000369849, ENST00000380781, ENST00000370754, ENST00000357934	1663	10	12782	4.61167	0.966442	0.100645	7.58854
GOTERM_CC_FAT	GO:0005624~membrane fraction	131	4.8972	0.00530511	ENST00000282588, ENST00000376327, ENST00000299293, ENST00000252669, ENST00000360093, ENST00000240285, ENST00000001146, ENST00000340694, ENST00000366690, ENST00000371880, ENST00000340800, ENST00000268035, ENST00000234313, ENST00000262650, ENST00000394622, ENST00000225726, ENST00000399589, ENST00000262352, ENST00000340541, ENST00000373670, ENST00000370558, ENST00000299351, ENST00000286548, ENST0000…	1663	809	12782	1.2446	0.966947	0.0981636	7.6211
GOTERM_BP_FAT	GO:0060070~Wnt receptor signaling pathway through beta-catenin	8	0.299065	0.00545315	ENST00000338561, ENST00000396190, ENST00000261349, ENST00000244745, ENST00000369386, ENST00000257430, ENST00000217964, ENST00000308304	1886	17	13528	3.37546	1	0.26377	9.65638
GOTERM_BP_FAT	GO:0046578~regulation of Ras protein signal transduction	44	1.64486	0.00551788	ENST00000298552, ENST00000216373, ENST00000263674, ENST00000373643, ENST00000354200, ENST00000349830, ENST00000332776, ENST00000264276, ENST00000392692, ENST00000286104, ENST00000379237, ENST00000281419, ENST00000310078, ENST00000225394, ENST00000355235, ENST00000394449, ENST00000367328, ENST00000269141, ENST00000298316, ENST00000252723, ENST00000370452, ENST00000356641, ENST00000369535, ENST0000…	1886	210	13528	1.50288	1	0.263284	9.76551
UP_SEQ_FEATURE	domain:Leucine-zipper	26	0.971963	0.00552234	ENST00000346618, ENST00000330387, ENST00000342222, ENST00000257749, ENST00000226067, ENST00000345739, ENST00000396299, ENST00000378852, ENST00000354452, ENST00000336930, ENST00000339290, ENST00000306139, ENST00000333725, ENST00000338983, ENST00000318796, ENST00000286800, ENST00000374721, ENST00000301887, ENST00000393500, ENST00000338368, ENST00000307729, ENST00000359486, ENST00000228865, ENST0000…	2579	110	19113	1.75169	1	0.536805	10.2029
GOTERM_BP_FAT	GO:0046777~protein amino acid autophosphorylation	22	0.82243	0.00552309	ENST00000267079, ENST00000304053, ENST00000321867, ENST00000395223, ENST00000359834, ENST00000394524, ENST00000268035, ENST00000309100, ENST00000337174, ENST00000303236, ENST00000372806, ENST00000257290, ENST00000309395, ENST00000393682, ENST00000374990, ENST00000389467, ENST00000329713, ENST00000394763, ENST00000392533, ENST00000338785, ENST00000394480, ENST00000399503	1886	85	13528	1.8565	1	0.260405	9.77429
GOTERM_BP_FAT	GO:0016044~membrane organization	72	2.69159	0.00568444	ENST00000393512, ENST00000369977, ENST00000265175, ENST00000373747, ENST00000239944, ENST00000394622, ENST00000380291, ENST00000220531, ENST00000396473, ENST00000340541, ENST00000265840, ENST00000370558, ENST00000264904, ENST00000326950, ENST00000360416, ENST00000256637, ENST00000341772, ENST00000409580, ENST00000397457, ENST00000263816, ENST00000295797, ENST00000370419, ENST00000220325, ENST0000…	1886	381	13528	1.3555	1	0.263831	10.0458
GOTERM_BP_FAT	GO:0048598~embryonic morphogenesis	60	2.24299	0.00577865	ENST00000205402, ENST00000299293, ENST00000261537, ENST00000001146, ENST00000369977, ENST00000375276, ENST00000262795, ENST00000353442, ENST00000264907, ENST00000317483, ENST00000272425, ENST00000396473, ENST00000286548, ENST00000216513, ENST00000361642, ENST00000262135, ENST00000361443, ENST00000303660, ENST00000376335, ENST00000265165, ENST00000370544, ENST00000374574, ENST00000395925, ENST0000…	1886	307	13528	1.40186	1	0.264522	10.2039
KEGG_PATHWAY	hsa04360:Axon guidance	29	1.08411	0.00605407	ENST00000233154, ENST00000372010, ENST00000395223, ENST00000360413, ENST00000284136, ENST00000389275, ENST00000399799, ENST00000305299, ENST00000399089, ENST00000398015, ENST00000281821, ENST00000265362, ENST00000343702, ENST00000369535, ENST00000356641, ENST00000374625, ENST00000356444, ENST00000375933, ENST00000356142, ENST00000351004, ENST00000215832, ENST00000278198, ENST00000298159, ENST0000…	685	129	5085	1.66882	0.668852	0.146051	7.21967
GOTERM_BP_FAT	GO:0030029~actin filament-based process	49	1.83178	0.0060985	ENST00000233154, ENST00000260008, ENST00000380732, ENST00000005257, ENST00000340694, ENST00000395248, ENST00000295851, ENST00000369977, ENST00000392114, ENST00000239940, ENST00000234313, ENST00000370754, ENST00000264907, ENST00000399799, ENST00000270364, ENST00000376020, ENST00000360416, ENST00000352151, ENST00000295797, ENST00000223023, ENST00000357387, ENST00000356142, ENST00000284856, ENST0000…	1886	241	13528	1.45838	1	0.273869	10.7389
SP_PIR_KEYWORDS	mental retardation	18	0.672897	0.00620021	ENST00000370457, ENST00000372010, ENST00000260926, ENST00000303660, ENST00000376954, ENST00000340800, ENST00000339618, ENST00000380291, ENST00000376020, ENST00000336592, ENST00000358951, ENST00000369741, ENST00000373037, ENST00000369964, ENST00000378179, ENST00000379565, ENST00000378993, ENST00000358075	2581	67	19235	2.00217	0.983197	0.101952	8.88045
GOTERM_BP_FAT	GO:0035137~hindlimb morphogenesis	10	0.373832	0.00649181	ENST00000392736, ENST00000338561, ENST00000262135, ENST00000330688, ENST00000396190, ENST00000372037, ENST00000261349, ENST00000329255, ENST00000300651, ENST00000375276	1886	26	13528	2.75879	1	0.285596	11.3926
GOTERM_BP_FAT	GO:0016310~phosphorylation	137	5.1215	0.00659377	ENST00000282588, ENST00000342348, ENST00000299293, ENST00000376926, ENST00000270112, ENST00000394524, ENST00000257724, ENST00000304987, ENST00000268035, ENST00000380972, ENST00000399799, ENST00000377795, ENST00000389467, ENST00000238616, ENST00000324198, ENST00000399503, ENST00000374625, ENST00000353065, ENST00000359834, ENST00000016171, ENST00000341681, ENST00000306156, ENST00000360772, ENST0000…	1886	800	13528	1.22835	1	0.286253	11.5613
GOTERM_BP_FAT	GO:0045944~positive regulation of transcription from RNA polymerase II promoter	70	2.61682	0.00663186	ENST00000369977, ENST00000309964, ENST00000242480, ENST00000282892, ENST00000307145, ENST00000335681, ENST00000396473, ENST00000282701, ENST00000281321, ENST00000340208, ENST00000371432, ENST00000249075, ENST00000360458, ENST00000216513, ENST00000361642, ENST00000239882, ENST00000399503, ENST00000244769, ENST00000265165, ENST00000328469, ENST00000361272, ENST00000371116, ENST00000357195, ENST0000…	1886	371	13528	1.35337	1	0.284581	11.6243
GOTERM_MF_FAT	GO:0019901~protein kinase binding	33	1.23364	0.00664407	ENST00000269701, ENST00000254101, ENST00000267079, ENST00000396140, ENST00000395629, ENST00000257430, ENST00000234313, ENST00000309100, ENST00000278916, ENST00000261593, ENST00000307980, ENST00000379939, ENST00000335007, ENST00000269141, ENST00000224237, ENST00000287878, ENST00000399503, ENST00000288266, ENST00000276925, ENST00000380176, ENST00000369386, ENST00000336838, ENST00000307630, ENST0000…	1820	147	12983	1.6014	0.999872	0.301377	10.3539
SP_PIR_KEYWORDS	rna-mediated gene silencing	10	0.373832	0.00667611	ENST00000220592, ENST00000371541, ENST00000395799, ENST00000335749, ENST00000345080, ENST00000245255, ENST00000400140, ENST00000373204, ENST00000325748, ENST00000373210	2581	27	19235	2.7602	0.987734	0.10671	9.53073
GOTERM_CC_FAT	GO:0005815~microtubule organizing center	48	1.79439	0.00687849	ENST00000306467, ENST00000392177, ENST00000373643, ENST00000264276, ENST00000257430, ENST00000309100, ENST00000278916, ENST00000399362, ENST00000310430, ENST00000399799, ENST00000399089, ENST00000372807, ENST00000396190, ENST00000409584, ENST00000311086, ENST00000243706, ENST00000338205, ENST00000380643, ENST00000370125, ENST00000283645, ENST00000262135, ENST00000370331, ENST00000256442, ENST0000…	1663	253	12782	1.45823	0.988018	0.122017	9.77495
SP_PIR_KEYWORDS	DNA binding	63	2.35514	0.00689245	ENST00000335255, ENST00000226067, ENST00000373482, ENST00000324306, ENST00000356715, ENST00000394166, ENST00000321358, ENST00000369155, ENST00000396473, ENST00000231509, ENST00000281321, ENST00000393593, ENST00000340208, ENST00000299667, ENST00000361642, ENST00000379177, ENST00000321027, ENST00000405739, ENST00000374721, ENST00000381729, ENST00000395925, ENST00000375370, ENST00000367604, ENST0000…	2581	340	19235	1.38091	0.989369	0.107386	9.82491
INTERPRO	IPR013026:Tetratricopeptide region	28	1.04673	0.0069486	ENST00000328459, ENST00000409630, ENST00000266712, ENST00000356457, ENST00000263635, ENST00000284320, ENST00000342756, ENST00000361367, ENST00000362004, ENST00000331397, ENST00000283195, ENST00000371826, ENST00000321196, ENST00000410003, ENST00000377967, ENST00000302558, ENST00000016946, ENST00000393435, ENST00000373008, ENST00000296015, ENST00000389520, ENST00000394570, ENST00000409776, ENST0000…	2296	121	16659	1.679	1	0.551812	11.5326
OMIM_DISEASE	Six new loci associated with body mass index highlight a neuronal influence on body weight regulation	6	0.224299	0.00704139	ENST00000322610, ENST00000295448, ENST00000329713, ENST00000357731, ENST00000302503, ENST00000268349	457	11	3671	4.38154	0.994641	0.994641	10.1795
GOTERM_MF_FAT	GO:0004722~protein serine/threonine phosphatase activity	14	0.523364	0.00714635	ENST00000380825, ENST00000305786, ENST00000406655, ENST00000378551, ENST00000371953, ENST00000325658, ENST00000373546, ENST00000370396, ENST00000335007, ENST00000381801, ENST00000335183, ENST00000305921, ENST00000394763, ENST00000308249	1820	45	12983	2.21932	0.999935	0.309965	11.0942
INTERPRO	IPR013069:BTB/POZ	29	1.08411	0.00718794	ENST00000394937, ENST00000398505, ENST00000257749, ENST00000325144, ENST00000359358, ENST00000311403, ENST00000379091, ENST00000230122, ENST00000396128, ENST00000242809, ENST00000258157, ENST00000367260, ENST00000282570, ENST00000405309, ENST00000367405, ENST00000286800, ENST00000334746, ENST00000316459, ENST00000379982, ENST00000319119, ENST00000295568, ENST00000280098, ENST00000245663, ENST0000…	2296	127	16659	1.6568	1	0.547309	11.9065
KEGG_PATHWAY	hsa04720:Long-term potentiation	18	0.672897	0.0071881	ENST00000369535, ENST00000394524, ENST00000297323, ENST00000377276, ENST00000399589, ENST00000378641, ENST00000370689, ENST00000261207, ENST00000215832, ENST00000335007, ENST00000286548, ENST00000396573, ENST00000395358, ENST00000369709, ENST00000394763, ENST00000303531, ENST00000379565, ENST00000393436	685	68	5085	1.96501	0.730977	0.15136	8.51754
INTERPRO	IPR013761:Sterile alpha motif-type	20	0.747664	0.00727376	ENST00000360359, ENST00000340694, ENST00000338983, ENST00000374625, ENST00000367467, ENST00000361794, ENST00000285206, ENST00000367474, ENST00000262795, ENST00000409003, ENST00000371627, ENST00000251757, ENST00000266427, ENST00000310430, ENST00000398015, ENST00000341752, ENST00000281821, ENST00000268616, ENST00000330909, ENST00000308547	2296	77	16659	1.88459	1	0.535675	12.0403
SMART	SM00355:ZnF_C2H2	154	5.75701	0.00727727	ENST00000392159, ENST00000367084, ENST00000336078, ENST00000332670, ENST00000325144, ENST00000398253, ENST00000307145, ENST00000381216, ENST00000396788, ENST00000335712, ENST00000332307, ENST00000324306, ENST00000379938, ENST00000356715, ENST00000230122, ENST00000318833, ENST00000309495, ENST00000368863, ENST00000371471, ENST00000316059, ENST00000295208, ENST00000345382, ENST00000360357, ENST0000…	1458	797	9079	1.20321	0.943738	0.616817	9.66551
UP_SEQ_FEATURE	compositionally biased region:Poly-Glu	87	3.25234	0.00742698	ENST00000342348, ENST00000273063, ENST00000340694, ENST00000265175, ENST00000389834, ENST00000395629, ENST00000261674, ENST00000395101, ENST00000389275, ENST00000307142, ENST00000374423, ENST00000399589, ENST00000358465, ENST00000389282, ENST00000306329, ENST00000309495, ENST00000371019, ENST00000351797, ENST00000288139, ENST00000330824, ENST00000297142, ENST00000308330, ENST00000394020, ENST0000…	2579	494	19113	1.30518	1	0.636876	13.4868
GOTERM_BP_FAT	GO:0031175~neuron projection development	51	1.90654	0.00766347	ENST00000282588, ENST00000295851, ENST00000369977, ENST00000242480, ENST00000268035, ENST00000396169, ENST00000380781, ENST00000370754, ENST00000305299, ENST00000281321, ENST00000405581, ENST00000398015, ENST00000360416, ENST00000397091, ENST00000370490, ENST00000357033, ENST00000374625, ENST00000356142, ENST00000357195, ENST00000370184, ENST00000360409, ENST00000371117, ENST00000338585, ENST0000…	1886	256	13528	1.42897	1	0.317738	13.3133
GOTERM_BP_FAT	GO:0030036~actin cytoskeleton organization	46	1.71963	0.00777568	ENST00000233154, ENST00000260008, ENST00000238738, ENST00000409430, ENST00000392177, ENST00000380732, ENST00000373975, ENST00000263674, ENST00000005257, ENST00000340694, ENST00000395248, ENST00000295851, ENST00000234313, ENST00000239940, ENST00000286104, ENST00000372602, ENST00000370754, ENST00000392547, ENST00000264907, ENST00000393221, ENST00000399799, ENST00000399089, ENST00000270364, ENST0000…	1886	226	13528	1.45996	1	0.318304	13.4951
UP_SEQ_FEATURE	repeat:ANK 9	12	0.448598	0.00777632	ENST00000310430, ENST00000360839, ENST00000261537, ENST00000367559, ENST00000274457, ENST00000281131, ENST00000370895, ENST00000389520, ENST00000355288, ENST00000371627, ENST00000263635, ENST00000267116	2579	37	19113	2.40357	1	0.645761	14.0766
UP_SEQ_FEATURE	compositionally biased region:Glu-rich	54	2.01869	0.00778789	ENST00000392012, ENST00000323061, ENST00000378058, ENST00000369977, ENST00000356352, ENST00000367270, ENST00000356457, ENST00000373109, ENST00000335712, ENST00000357854, ENST00000265192, ENST00000311403, ENST00000399799, ENST00000371018, ENST00000376020, ENST00000316059, ENST00000394123, ENST00000319822, ENST00000309027, ENST00000246024, ENST00000327767, ENST00000342217, ENST00000369519, ENST0000…	2579	283	19113	1.41412	1	0.638401	14.0961
UP_SEQ_FEATURE	repeat:ANK 8	13	0.485981	0.00783412	ENST00000360839, ENST00000261537, ENST00000367559, ENST00000274457, ENST00000370895, ENST00000389520, ENST00000339746, ENST00000371627, ENST00000263635, ENST00000310430, ENST00000281131, ENST00000355288, ENST00000267116	2579	42	19113	2.29388	1	0.632843	14.1738
GOTERM_BP_FAT	GO:0035116~embryonic hindlimb morphogenesis	8	0.299065	0.00786465	ENST00000392736, ENST00000338561, ENST00000262135, ENST00000330688, ENST00000396190, ENST00000261349, ENST00000329255, ENST00000300651	1886	18	13528	3.18793	1	0.318083	13.6391
GOTERM_MF_FAT	GO:0016564~transcription repressor activity	61	2.28037	0.00788815	ENST00000406072, ENST00000361055, ENST00000395713, ENST00000292535, ENST00000335712, ENST00000394166, ENST00000321358, ENST00000409747, ENST00000397311, ENST00000402157, ENST00000369964, ENST00000361642, ENST00000295859, ENST00000239882, ENST00000388901, ENST00000244769, ENST00000394947, ENST00000283628, ENST00000244815, ENST00000380790, ENST00000398864, ENST00000261168, ENST00000256495, ENST0000…	1820	316	12983	1.37704	0.999976	0.325986	12.1771
GOTERM_BP_FAT	GO:0060322~head development	7	0.261682	0.00800175	ENST00000257290, ENST00000368989, ENST00000301030, ENST00000373202, ENST00000279873, ENST00000356457, ENST00000237937	1886	14	13528	3.58643	1	0.31945	13.8604
GOTERM_BP_FAT	GO:0010769~regulation of cell morphogenesis involved in differentiation	20	0.747664	0.00817409	ENST00000326018, ENST00000398417, ENST00000379027, ENST00000344094, ENST00000374625, ENST00000321867, ENST00000356444, ENST00000395223, ENST00000328345, ENST00000397492, ENST00000380781, ENST00000346166, ENST00000305299, ENST00000278198, ENST00000265371, ENST00000269141, ENST00000316059, ENST00000332191, ENST00000265362, ENST00000394480	1886	77	13528	1.86308	1	0.321925	14.1379
SP_PIR_KEYWORDS	endoplasmic reticulum	119	4.4486	0.00820646	ENST00000233154, ENST00000005259, ENST00000240285, ENST00000001146, ENST00000331343, ENST00000222803, ENST00000340800, ENST00000314118, ENST00000239944, ENST00000310754, ENST00000393203, ENST00000376156, ENST00000370005, ENST00000326950, ENST00000377795, ENST00000380629, ENST00000373202, ENST00000319540, ENST00000397762, ENST00000336356, ENST00000369075, ENST00000253801, ENST00000380825, ENST0000…	2581	713	19235	1.24383	0.995546	0.123699	11.5926
GOTERM_MF_FAT	GO:0005083~small GTPase regulator activity	54	2.01869	0.00834244	ENST00000216373, ENST00000380732, ENST00000373643, ENST00000332776, ENST00000389275, ENST00000254029, ENST00000281419, ENST00000225394, ENST00000355235, ENST00000268182, ENST00000367328, ENST00000370452, ENST00000370419, ENST00000356641, ENST00000223023, ENST00000286485, ENST00000341681, ENST00000223865, ENST00000258735, ENST00000379982, ENST00000338585, ENST00000260526, ENST00000361170, ENST0000…	1820	274	12983	1.40588	0.999987	0.331297	12.8341
UP_SEQ_FEATURE	domain:Fibronectin type-III 1	29	1.08411	0.0083798	ENST00000336824, ENST00000379027, ENST00000321322, ENST00000268035, ENST00000286104, ENST00000401399, ENST00000263409, ENST00000356152, ENST00000305299, ENST00000371002, ENST00000400546, ENST00000367671, ENST00000406359, ENST00000398015, ENST00000281821, ENST00000397611, ENST00000381298, ENST00000374625, ENST00000338909, ENST00000263665, ENST00000361833, ENST00000382002, ENST00000371060, ENST0000…	2579	131	19113	1.64061	1	0.650122	15.0866
GOTERM_MF_FAT	GO:0003777~microtubule motor activity	20	0.747664	0.00865218	ENST00000260363, ENST00000399378, ENST00000354685, ENST00000375735, ENST00000315264, ENST00000361804, ENST00000286452, ENST00000395101, ENST00000374403, ENST00000389744, ENST00000359388, ENST00000314395, ENST00000326682, ENST00000371737, ENST00000311202, ENST00000367350, ENST00000327794, ENST00000381103, ENST00000290607, ENST00000083182	1820	77	12983	1.85286	0.999992	0.331707	13.2794
GOTERM_CC_FAT	GO:0005813~centrosome	43	1.60748	0.00870963	ENST00000306467, ENST00000373643, ENST00000264276, ENST00000257430, ENST00000309100, ENST00000278916, ENST00000399362, ENST00000310430, ENST00000399799, ENST00000399089, ENST00000372807, ENST00000396190, ENST00000409584, ENST00000311086, ENST00000243706, ENST00000338205, ENST00000370125, ENST00000380643, ENST00000283645, ENST00000262135, ENST00000370331, ENST00000256442, ENST00000399863, ENST0000…	1663	224	12782	1.47546	0.996329	0.148035	12.2226
KEGG_PATHWAY	hsa04062:Chemokine signaling pathway	38	1.42056	0.00881296	ENST00000296028, ENST00000216373, ENST00000296027, ENST00000361099, ENST00000306621, ENST00000370982, ENST00000342222, ENST00000292301, ENST00000395223, ENST00000377276, ENST00000336483, ENST00000399799, ENST00000399089, ENST00000292174, ENST00000393926, ENST00000264888, ENST00000366539, ENST00000324198, ENST00000366113, ENST00000246657, ENST00000369535, ENST00000223023, ENST00000354336, ENST0000…	685	187	5085	1.50849	0.800326	0.1639	10.3481
UP_SEQ_FEATURE	domain:PID	10	0.373832	0.00900878	ENST00000360359, ENST00000326018, ENST00000288266, ENST00000396535, ENST00000373643, ENST00000341752, ENST00000409580, ENST00000395629, ENST00000320816, ENST00000360635	2579	28	19113	2.64679	1	0.669374	16.1272
UP_SEQ_FEATURE	compositionally biased region:Poly-Pro	74	2.76636	0.00907087	ENST00000269138, ENST00000216373, ENST00000267079, ENST00000395629, ENST00000262650, ENST00000261674, ENST00000262795, ENST00000389275, ENST00000379938, ENST00000312493, ENST00000366920, ENST00000376020, ENST00000336930, ENST00000378737, ENST00000295859, ENST00000226460, ENST00000373965, ENST00000370401, ENST00000328469, ENST00000409261, ENST00000326840, ENST00000361582, ENST00000355765, ENST0000…	2579	413	19113	1.32788	1	0.664649	16.2292
UP_SEQ_FEATURE	repeat:TPR 4	23	0.859813	0.00908544	ENST00000328459, ENST00000393435, ENST00000296015, ENST00000398246, ENST00000266712, ENST00000286104, ENST00000356457, ENST00000284320, ENST00000399820, ENST00000342756, ENST00000389744, ENST00000343648, ENST00000326682, ENST00000361367, ENST00000376646, ENST00000371795, ENST00000251761, ENST00000331397, ENST00000371826, ENST00000321196, ENST00000256062, ENST00000377967, ENST00000083182	2579	97	19113	1.75725	1	0.65812	16.2532
GOTERM_BP_FAT	GO:0045596~negative regulation of cell differentiation	44	1.64486	0.00914853	ENST00000258349, ENST00000261537, ENST00000406900, ENST00000372037, ENST00000395223, ENST00000257430, ENST00000397492, ENST00000374259, ENST00000396473, ENST00000396190, ENST00000377795, ENST00000316059, ENST00000249075, ENST00000254958, ENST00000201015, ENST00000306139, ENST00000361642, ENST00000265362, ENST00000399043, ENST00000244869, ENST00000268489, ENST00000245479, ENST00000371541, ENST0000…	1886	216	13528	1.46114	1	0.349429	15.6911
GOTERM_BP_FAT	GO:0007243~protein kinase cascade	69	2.57944	0.00925421	ENST00000282588, ENST00000269138, ENST00000299293, ENST00000361099, ENST00000391886, ENST00000391791, ENST00000267079, ENST00000292301, ENST00000381950, ENST00000268035, ENST00000234313, ENST00000304987, ENST00000231504, ENST00000395629, ENST00000257724, ENST00000326176, ENST00000409947, ENST00000262795, ENST00000298573, ENST00000357854, ENST00000337174, ENST00000366920, ENST00000377795, ENST0000…	1886	370	13528	1.33764	1	0.349385	15.8579
UP_SEQ_FEATURE	repeat:TPR 8	14	0.523364	0.00932742	ENST00000328459, ENST00000266712, ENST00000286104, ENST00000284320, ENST00000343648, ENST00000326682, ENST00000361367, ENST00000371795, ENST00000376646, ENST00000331397, ENST00000321196, ENST00000256062, ENST00000377967, ENST00000083182	2579	48	19113	2.16155	1	0.66082	16.6497
GOTERM_BP_FAT	GO:0016481~negative regulation of transcription	83	3.1028	0.0094417	ENST00000391947, ENST00000406072, ENST00000361055, ENST00000292535, ENST00000395713, ENST00000309060, ENST00000394166, ENST00000358465, ENST00000396473, ENST00000409747, ENST00000393593, ENST00000397311, ENST00000281321, ENST00000402157, ENST00000340208, ENST00000371432, ENST00000369964, ENST00000361642, ENST00000295859, ENST00000388901, ENST00000244869, ENST00000244769, ENST00000303660, ENST0000…	1886	459	13528	1.29705	1	0.351794	16.1532
GOTERM_BP_FAT	GO:0007049~cell cycle	132	4.93458	0.00947866	ENST00000306467, ENST00000001146, ENST00000240185, ENST00000281189, ENST00000361804, ENST00000361055, ENST00000394524, ENST00000406175, ENST00000262952, ENST00000370007, ENST00000393207, ENST00000370754, ENST00000323460, ENST00000382642, ENST00000371477, ENST00000299351, ENST00000360416, ENST00000238616, ENST00000305921, ENST00000256246, ENST00000373910, ENST00000335877, ENST00000371117, ENST0000…	1886	776	13528	1.22012	1	0.34969	16.2113
GOTERM_CC_FAT	GO:0005730~nucleolus	113	4.2243	0.00961573	ENST00000409353, ENST00000336078, ENST00000263331, ENST00000240185, ENST00000257724, ENST00000371120, ENST00000370007, ENST00000323460, ENST00000266427, ENST00000371477, ENST00000231509, ENST00000368655, ENST00000370950, ENST00000268182, ENST00000388901, ENST00000223023, ENST00000244769, ENST00000254940, ENST00000394947, ENST00000286800, ENST00000355765, ENST00000292123, ENST00000347476, ENST0000…	1663	698	12782	1.24431	0.997957	0.158056	13.4108
UP_SEQ_FEATURE	zinc finger region:C2H2-type 1; atypical	12	0.448598	0.00963842	ENST00000323438, ENST00000368863, ENST00000307169, ENST00000376335, ENST00000228437, ENST00000395713, ENST00000369888, ENST00000270649, ENST00000287538, ENST00000310227, ENST00000311403, ENST00000395391	2579	38	19113	2.34032	1	0.666047	17.1567
KEGG_PATHWAY	hsa04114:Oocyte meiosis	25	0.934579	0.00993331	ENST00000391791, ENST00000361804, ENST00000394524, ENST00000231504, ENST00000268035, ENST00000397492, ENST00000377276, ENST00000334756, ENST00000296933, ENST00000335007, ENST00000356505, ENST00000395957, ENST00000394763, ENST00000256442, ENST00000406655, ENST00000328392, ENST00000307630, ENST00000297323, ENST00000306698, ENST00000325222, ENST00000370689, ENST00000215832, ENST00000394697, ENST0000…	685	110	5085	1.68713	0.837472	0.16614	11.5906
GOTERM_BP_FAT	GO:0009755~hormone-mediated signaling	15	0.560748	0.00993715	ENST00000370982, ENST00000340990, ENST00000357103, ENST00000344775, ENST00000297323, ENST00000358598, ENST00000377276, ENST00000357703, ENST00000271426, ENST00000248150, ENST00000370689, ENST00000370641, ENST00000393926, ENST00000394697, ENST00000366598	1886	52	13528	2.06909	1	0.359915	16.9286
UP_SEQ_FEATURE	zinc finger region:C2H2-type 11; degenerate	6	0.224299	0.0101354	ENST00000323438, ENST00000396408, ENST00000338230, ENST00000300540, ENST00000395395, ENST00000397165	2579	11	19113	4.04237	1	0.677812	17.9609
UP_SEQ_FEATURE	domain:EGF-like 16; calcium-binding	6	0.224299	0.0101354	ENST00000256646, ENST00000389087, ENST00000261978, ENST00000404525, ENST00000393380, ENST00000367397	2579	11	19113	4.04237	1	0.677812	17.9609
SP_PIR_KEYWORDS	cytoplasmic vesicle	46	1.71963	0.0102983	ENST00000374379, ENST00000393512, ENST00000369977, ENST00000262225, ENST00000320481, ENST00000371880, ENST00000381950, ENST00000381662, ENST00000325590, ENST00000304718, ENST00000298573, ENST00000311106, ENST00000392547, ENST00000380291, ENST00000261205, ENST00000300571, ENST00000310078, ENST00000265562, ENST00000326950, ENST00000360820, ENST00000340385, ENST00000394232, ENST00000319465, ENST0000…	2581	238	19235	1.44041	0.998887	0.149499	14.3401
GOTERM_CC_FAT	GO:0000159~protein phosphatase type 2A complex	8	0.299065	0.0102996	ENST00000382597, ENST00000355683, ENST00000305786, ENST00000391791, ENST00000406655, ENST00000264977, ENST00000231504, ENST00000334756	1663	20	12782	3.07444	0.998688	0.164194	14.2976
SMART	SM00454:SAM	25	0.934579	0.0103395	ENST00000360359, ENST00000334329, ENST00000340694, ENST00000367467, ENST00000285206, ENST00000409003, ENST00000262795, ENST00000361781, ENST00000251757, ENST00000310430, ENST00000398015, ENST00000341752, ENST00000281821, ENST00000268616, ENST00000369075, ENST00000330909, ENST00000374625, ENST00000253925, ENST00000338983, ENST00000361794, ENST00000401533, ENST00000367474, ENST00000371627, ENST0000…	1458	93	9079	1.67393	0.983344	0.640751	13.4673
GOTERM_CC_FAT	GO:0005783~endoplasmic reticulum	150	5.60748	0.0106992	ENST00000005259, ENST00000233154, ENST00000376327, ENST00000240285, ENST00000001146, ENST00000331343, ENST00000222803, ENST00000340800, ENST00000314118, ENST00000239944, ENST00000225726, ENST00000310754, ENST00000393203, ENST00000376156, ENST00000340541, ENST00000370005, ENST00000377795, ENST00000326950, ENST00000380629, ENST00000373202, ENST00000319540, ENST00000263816, ENST00000336356, ENST0000…	1663	960	12782	1.20095	0.998987	0.165941	14.8118
UP_SEQ_FEATURE	domain:PDZ	25	0.934579	0.0108308	ENST00000340694, ENST00000320481, ENST00000262795, ENST00000395601, ENST00000380682, ENST00000286143, ENST00000307142, ENST00000264907, ENST00000394810, ENST00000376020, ENST00000378179, ENST00000370419, ENST00000380936, ENST00000330909, ENST00000356641, ENST00000307358, ENST00000380195, ENST00000380176, ENST00000222345, ENST00000379018, ENST00000254260, ENST00000313143, ENST00000403625, ENST0000…	2579	110	19113	1.68432	1	0.695515	19.0737
UP_SEQ_FEATURE	repeat:ANK 3	39	1.45794	0.0108563	ENST00000360359, ENST00000262126, ENST00000261537, ENST00000367270, ENST00000274457, ENST00000303635, ENST00000339746, ENST00000375528, ENST00000262795, ENST00000306999, ENST00000263635, ENST00000310430, ENST00000261207, ENST00000225394, ENST00000393085, ENST00000341752, ENST00000381913, ENST00000265109, ENST00000220429, ENST00000360839, ENST00000276925, ENST00000367559, ENST00000301030, ENST0000…	2579	194	19113	1.48984	1	0.689955	19.1143
GOTERM_BP_FAT	GO:0006357~regulation of transcription from RNA polymerase II promoter	124	4.63551	0.0109775	ENST00000369977, ENST00000282892, ENST00000292535, ENST00000307145, ENST00000262952, ENST00000335681, ENST00000340208, ENST00000249075, ENST00000399503, ENST00000244769, ENST00000284049, ENST00000394947, ENST00000283628, ENST00000361272, ENST00000244815, ENST00000371116, ENST00000338561, ENST00000389708, ENST00000314393, ENST00000368975, ENST00000263707, ENST00000345392, ENST00000388910, ENST0000…	1886	727	13528	1.22343	1	0.385929	18.5349
GOTERM_MF_FAT	GO:0004709~MAP kinase kinase kinase activity	8	0.299065	0.0113059	ENST00000376926, ENST00000366920, ENST00000338983, ENST00000267079, ENST00000369327, ENST00000309100, ENST00000409947, ENST00000399503	1820	19	12983	3.00359	1	0.399365	17.0082
GOTERM_CC_FAT	GO:0000267~cell fraction	167	6.24299	0.0113654	ENST00000282588, ENST00000376327, ENST00000299293, ENST00000252669, ENST00000360093, ENST00000240285, ENST00000001146, ENST00000340694, ENST00000366690, ENST00000371880, ENST00000340800, ENST00000268035, ENST00000234313, ENST00000231504, ENST00000407343, ENST00000262650, ENST00000394622, ENST00000225726, ENST00000399589, ENST00000262352, ENST00000373670, ENST00000340541, ENST00000370558, ENST0000…	1663	1083	12782	1.18521	0.999342	0.171277	15.6627
UP_SEQ_FEATURE	repeat:ANK 2	45	1.68224	0.0115385	ENST00000360359, ENST00000262126, ENST00000261537, ENST00000367270, ENST00000274457, ENST00000356454, ENST00000303635, ENST00000339746, ENST00000375528, ENST00000262795, ENST00000306999, ENST00000263635, ENST00000310430, ENST00000281419, ENST00000261207, ENST00000225394, ENST00000393085, ENST00000341752, ENST00000262839, ENST00000381913, ENST00000378693, ENST00000265109, ENST00000220429, ENST0000…	2579	232	19113	1.43748	1	0.705827	20.1915
SP_PIR_KEYWORDS	GTPase activation	33	1.23364	0.0115707	ENST00000380732, ENST00000261864, ENST00000373643, ENST00000354200, ENST00000361627, ENST00000320481, ENST00000360413, ENST00000379237, ENST00000389275, ENST00000281419, ENST00000225394, ENST00000355235, ENST00000394449, ENST00000369741, ENST00000370452, ENST00000312377, ENST00000409939, ENST00000357749, ENST00000356641, ENST00000222345, ENST00000345122, ENST00000389698, ENST00000223865, ENST0000…	2581	159	19235	1.54675	0.999522	0.162908	15.9721
GOTERM_BP_FAT	GO:0060323~head morphogenesis	6	0.224299	0.0116264	ENST00000257290, ENST00000368989, ENST00000301030, ENST00000373202, ENST00000279873, ENST00000356457	1886	11	13528	3.91247	1	0.400082	19.5218
GOTERM_BP_FAT	GO:0060324~face development	6	0.224299	0.0116264	ENST00000257290, ENST00000368989, ENST00000373202, ENST00000279873, ENST00000356457, ENST00000237937	1886	11	13528	3.91247	1	0.400082	19.5218
GOTERM_BP_FAT	GO:0016568~chromatin modification	53	1.98131	0.0116273	ENST00000339569, ENST00000406072, ENST00000267079, ENST00000371122, ENST00000399251, ENST00000381216, ENST00000334736, ENST00000393207, ENST00000231509, ENST00000395003, ENST00000409747, ENST00000263754, ENST00000331397, ENST00000360458, ENST00000377967, ENST00000284049, ENST00000328469, ENST00000398864, ENST00000259034, ENST00000392913, ENST00000388744, ENST00000322652, ENST00000341550, ENST0000…	1886	274	13528	1.38745	1	0.396762	19.5231
GOTERM_BP_FAT	GO:0048812~neuron projection morphogenesis	43	1.60748	0.0116446	ENST00000282588, ENST00000379027, ENST00000395223, ENST00000264276, ENST00000321322, ENST00000242480, ENST00000268035, ENST00000257430, ENST00000396169, ENST00000380781, ENST00000401399, ENST00000263409, ENST00000370754, ENST00000305299, ENST00000395544, ENST00000400546, ENST00000367671, ENST00000281321, ENST00000405581, ENST00000398015, ENST00000360416, ENST00000372900, ENST00000281821, ENST0000…	1886	213	13528	1.44804	1	0.393931	19.5493
GOTERM_BP_FAT	GO:0051493~regulation of cytoskeleton organization	30	1.1215	0.011699	ENST00000238738, ENST00000298552, ENST00000409198, ENST00000233154, ENST00000380732, ENST00000392114, ENST00000239940, ENST00000257430, ENST00000234313, ENST00000372602, ENST00000389275, ENST00000370754, ENST00000399362, ENST00000399089, ENST00000396190, ENST00000350485, ENST00000372900, ENST00000298316, ENST00000399503, ENST00000401558, ENST00000368315, ENST00000336838, ENST00000357387, ENST0000…	1886	136	13528	1.58225	1	0.39211	19.6315
GOTERM_BP_FAT	GO:0031047~gene silencing by RNA	11	0.411215	0.0118284	ENST00000220592, ENST00000371541, ENST00000395799, ENST00000354725, ENST00000335749, ENST00000345080, ENST00000245255, ENST00000400140, ENST00000373204, ENST00000325748, ENST00000373210	1886	33	13528	2.39095	1	0.392256	19.8267
SP_PIR_KEYWORDS	ank repeat	46	1.71963	0.0119146	ENST00000360359, ENST00000262126, ENST00000261537, ENST00000367270, ENST00000274457, ENST00000356454, ENST00000303635, ENST00000339746, ENST00000375528, ENST00000262795, ENST00000306999, ENST00000263635, ENST00000310430, ENST00000281419, ENST00000261207, ENST00000225394, ENST00000393085, ENST00000341752, ENST00000262839, ENST00000381913, ENST00000378693, ENST00000265109, ENST00000220429, ENST0000…	2581	240	19235	1.4284	0.99962	0.163874	16.4082
INTERPRO	IPR013129:Transcription factor jumonji	9	0.336449	0.0121301	ENST00000359246, ENST00000331397, ENST00000399787, ENST00000397311, ENST00000397478, ENST00000397560, ENST00000381309, ENST00000399251, ENST00000377967	2296	24	16659	2.72087	1	0.707435	19.303
GOTERM_MF_FAT	GO:0017124~SH3 domain binding	23	0.859813	0.0122287	ENST00000380732, ENST00000372010, ENST00000331161, ENST00000295851, ENST00000342677, ENST00000396140, ENST00000355585, ENST00000407343, ENST00000262795, ENST00000383083, ENST00000263441, ENST00000281156, ENST00000396444, ENST00000307980, ENST00000263102, ENST00000264245, ENST00000354184, ENST00000366844, ENST00000369271, ENST00000264033, ENST00000394020, ENST00000263816, ENST00000351354	1820	96	12983	1.70907	1	0.413651	18.2692
SP_PIR_KEYWORDS	mrna splicing	41	1.53271	0.0122525	ENST00000370457, ENST00000356731, ENST00000392524, ENST00000373323, ENST00000266589, ENST00000240185, ENST00000244227, ENST00000261674, ENST00000342415, ENST00000313871, ENST00000336812, ENST00000321358, ENST00000337387, ENST00000371477, ENST00000369467, ENST00000410080, ENST00000370950, ENST00000396710, ENST00000374039, ENST00000313117, ENST00000258962, ENST00000374616, ENST00000344989, ENST0000…	2581	209	19235	1.46198	0.999696	0.164723	16.8346
GOTERM_MF_FAT	GO:0003725~double-stranded RNA binding	11	0.411215	0.0122733	ENST00000318511, ENST00000358149, ENST00000374001, ENST00000357472, ENST00000360697, ENST00000355780, ENST00000244815, ENST00000371830, ENST00000302350, ENST00000381729, ENST00000325748	1820	33	12983	2.37784	1	0.404918	18.3297
INTERPRO	IPR011993:Pleckstrin homology-type	57	2.13084	0.0125174	ENST00000360359, ENST00000216373, ENST00000299293, ENST00000373643, ENST00000393249, ENST00000234313, ENST00000395629, ENST00000374566, ENST00000395718, ENST00000389275, ENST00000281419, ENST00000399166, ENST00000367328, ENST00000409580, ENST00000324198, ENST00000319170, ENST00000373789, ENST00000356641, ENST00000223023, ENST00000396535, ENST00000367731, ENST00000016946, ENST00000286485, ENST0000…	2296	303	16659	1.36493	1	0.704126	19.8572
UP_SEQ_FEATURE	compositionally biased region:Ala-rich	32	1.19626	0.0125556	ENST00000313899, ENST00000406900, ENST00000397560, ENST00000304678, ENST00000373747, ENST00000286104, ENST00000357277, ENST00000379915, ENST00000269197, ENST00000265997, ENST00000372980, ENST00000316059, ENST00000373930, ENST00000308330, ENST00000216513, ENST00000398924, ENST00000252744, ENST00000372491, ENST00000254799, ENST00000361443, ENST00000338086, ENST00000405616, ENST00000347476, ENST0000…	2579	153	19113	1.55002	1	0.73006	21.7725
UP_SEQ_FEATURE	compositionally biased region:Poly-Ala	70	2.61682	0.0126833	ENST00000342348, ENST00000346618, ENST00000323061, ENST00000339569, ENST00000317509, ENST00000242480, ENST00000307145, ENST00000261674, ENST00000262795, ENST00000378933, ENST00000373482, ENST00000356152, ENST00000396235, ENST00000360249, ENST00000366920, ENST00000377818, ENST00000405581, ENST00000382352, ENST00000335749, ENST00000371432, ENST00000308330, ENST00000377967, ENST00000358015, ENST0000…	2579	393	19113	1.32003	1	0.727715	21.9688
GOTERM_MF_FAT	GO:0017016~Ras GTPase binding	22	0.82243	0.0130879	ENST00000302558, ENST00000409430, ENST00000357749, ENST00000372010, ENST00000016946, ENST00000368315, ENST00000379719, ENST00000264276, ENST00000392692, ENST00000309100, ENST00000402538, ENST00000254029, ENST00000379982, ENST00000397203, ENST00000399799, ENST00000011619, ENST00000305557, ENST00000329516, ENST00000283195, ENST00000369709, ENST00000352151, ENST00000361565, ENST00000370419, ENST0000…	1820	91	12983	1.72459	1	0.415473	19.427
UP_SEQ_FEATURE	domain:Fibronectin type-III 3	20	0.747664	0.0132771	ENST00000381298, ENST00000336824, ENST00000379027, ENST00000338909, ENST00000263665, ENST00000321322, ENST00000268035, ENST00000286104, ENST00000371060, ENST00000401399, ENST00000263409, ENST00000356152, ENST00000389286, ENST00000305299, ENST00000343736, ENST00000367671, ENST00000406359, ENST00000322507, ENST00000332191, ENST00000397611	2579	83	19113	1.78579	1	0.738124	22.8757
GOTERM_MF_FAT	GO:0042169~SH2 domain binding	9	0.336449	0.0133667	ENST00000361367, ENST00000369271, ENST00000303383, ENST00000395223, ENST00000345122, ENST00000305123, ENST00000220597, ENST00000281156, ENST00000357703	1820	24	12983	2.67507	1	0.412768	19.7994
GOTERM_MF_FAT	GO:0004713~protein tyrosine kinase activity	35	1.30841	0.0134971	ENST00000367921, ENST00000354719, ENST00000304053, ENST00000371079, ENST00000240851, ENST00000395223, ENST00000268035, ENST00000286104, ENST00000337174, ENST00000312493, ENST00000372806, ENST00000257290, ENST00000367385, ENST00000406359, ENST00000339594, ENST00000398015, ENST00000281821, ENST00000397091, ENST00000354336, ENST00000338983, ENST00000374625, ENST00000370895, ENST00000359834, ENST0000…	1820	166	12983	1.50405	1	0.40679	19.9731
GOTERM_BP_FAT	GO:0007050~cell cycle arrest	24	0.897196	0.0135546	ENST00000341550, ENST00000396525, ENST00000338983, ENST00000276925, ENST00000369386, ENST00000257430, ENST00000367021, ENST00000356644, ENST00000370754, ENST00000325222, ENST00000374259, ENST00000256646, ENST00000231228, ENST00000396473, ENST00000325926, ENST00000396137, ENST00000263754, ENST00000326335, ENST00000237596, ENST00000380229, ENST00000371737, ENST00000299351, ENST00000372900, ENST0000…	1886	103	13528	1.67134	1	0.431768	22.3881
UP_SEQ_FEATURE	domain:Fibronectin type-III 2	28	1.04673	0.0138269	ENST00000336824, ENST00000379027, ENST00000321322, ENST00000268035, ENST00000286104, ENST00000401399, ENST00000263409, ENST00000356152, ENST00000305299, ENST00000371002, ENST00000400546, ENST00000367671, ENST00000406359, ENST00000398015, ENST00000281821, ENST00000397611, ENST00000381298, ENST00000374625, ENST00000338909, ENST00000263665, ENST00000382002, ENST00000371060, ENST00000389286, ENST0000…	2579	130	19113	1.59622	1	0.746716	23.7066
UP_SEQ_FEATURE	domain:Fibronectin type-III 5	13	0.485981	0.0138894	ENST00000381298, ENST00000336824, ENST00000379027, ENST00000338909, ENST00000321322, ENST00000401399, ENST00000286104, ENST00000263409, ENST00000356152, ENST00000389286, ENST00000367671, ENST00000322507, ENST00000397611	2579	45	19113	2.14096	1	0.742724	23.8006
UP_SEQ_FEATURE	DNA-binding region:Nuclear receptor	13	0.485981	0.0138894	ENST00000333003, ENST00000330688, ENST00000367891, ENST00000396204, ENST00000361525, ENST00000383773, ENST00000291442, ENST00000396874, ENST00000394166, ENST00000338561, ENST00000342437, ENST00000231509, ENST00000339562	2579	45	19113	2.14096	1	0.742724	23.8006
UP_SEQ_FEATURE	zinc finger region:NR C4-type	13	0.485981	0.0138894	ENST00000333003, ENST00000330688, ENST00000367891, ENST00000396204, ENST00000361525, ENST00000383773, ENST00000291442, ENST00000396874, ENST00000394166, ENST00000338561, ENST00000342437, ENST00000231509, ENST00000339562	2579	45	19113	2.14096	1	0.742724	23.8006
UP_SEQ_FEATURE	zinc finger region:C2H2-type 22	9	0.336449	0.0139378	ENST00000392159, ENST00000359798, ENST00000374686, ENST00000392287, ENST00000389534, ENST00000396788, ENST00000253159, ENST00000268489, ENST00000395391	2579	25	19113	2.66796	1	0.738438	23.8733
GOTERM_BP_FAT	GO:0007229~integrin-mediated signaling pathway	18	0.672897	0.0140152	ENST00000282588, ENST00000394880, ENST00000342677, ENST00000396140, ENST00000256412, ENST00000395223, ENST00000398260, ENST00000261023, ENST00000234313, ENST00000262017, ENST00000370754, ENST00000222573, ENST00000409583, ENST00000359614, ENST00000395017, ENST00000360635, ENST00000380936, ENST00000378632	1886	70	13528	1.84445	1	0.439284	23.0583
KEGG_PATHWAY	hsa05222:Small cell lung cancer	20	0.747664	0.0141118	ENST00000346618, ENST00000330688, ENST00000305786, ENST00000342222, ENST00000276925, ENST00000367891, ENST00000395223, ENST00000261023, ENST00000258341, ENST00000371953, ENST00000336483, ENST00000257309, ENST00000375815, ENST00000396473, ENST00000392745, ENST00000366539, ENST00000359614, ENST00000265734, ENST00000313105, ENST00000371199	685	84	5085	1.76747	0.924727	0.209547	16.0864
GOTERM_CC_FAT	GO:0031988~membrane-bounded vesicle	93	3.47664	0.014124	ENST00000282588, ENST00000296028, ENST00000233154, ENST00000205402, ENST00000409353, ENST00000393512, ENST00000369977, ENST00000265175, ENST00000395248, ENST00000262225, ENST00000394767, ENST00000371880, ENST00000366690, ENST00000394524, ENST00000304718, ENST00000299767, ENST00000370754, ENST00000394622, ENST00000315249, ENST00000360249, ENST00000380291, ENST00000282701, ENST00000326950, ENST0000…	1663	568	12782	1.25847	0.99989	0.203836	19.1026
INTERPRO	IPR013087:Zinc finger, C2H2-type/integrase, DNA-binding	106	3.96262	0.0141882	ENST00000392159, ENST00000332670, ENST00000398253, ENST00000307145, ENST00000325144, ENST00000332307, ENST00000335712, ENST00000379938, ENST00000324306, ENST00000356715, ENST00000230122, ENST00000318833, ENST00000371471, ENST00000295208, ENST00000360357, ENST00000314011, ENST00000303660, ENST00000376335, ENST00000356347, ENST00000270649, ENST00000375281, ENST00000321545, ENST00000355650, ENST0000…	2296	621	16659	1.23849	1	0.735101	22.2071
BIOCARTA	h_Par1Pathway:Thrombin signaling and protease-activated receptors	8	0.299065	0.0143052	ENST00000399799, ENST00000351004, ENST00000378641, ENST00000367270, ENST00000248076, ENST00000286548, ENST00000369327, ENST00000297323	241	17	1437	2.80596	0.973509	0.973509	17.09
GOTERM_BP_FAT	GO:0006325~chromatin organization	69	2.57944	0.0146525	ENST00000339569, ENST00000323061, ENST00000406072, ENST00000267079, ENST00000371122, ENST00000399251, ENST00000381216, ENST00000334736, ENST00000393207, ENST00000369155, ENST00000395003, ENST00000231509, ENST00000263754, ENST00000409747, ENST00000331397, ENST00000360458, ENST00000377967, ENST00000284049, ENST00000328469, ENST00000398864, ENST00000292123, ENST00000259034, ENST00000354461, ENST0000…	1886	378	13528	1.30933	1	0.450568	23.9767
GOTERM_CC_FAT	GO:0000139~Golgi membrane	36	1.34579	0.0148045	ENST00000369544, ENST00000391868, ENST00000393512, ENST00000265175, ENST00000342677, ENST00000374466, ENST00000366672, ENST00000225724, ENST00000292535, ENST00000402045, ENST00000361781, ENST00000376521, ENST00000394622, ENST00000393221, ENST00000380291, ENST00000353617, ENST00000264904, ENST00000236192, ENST00000397762, ENST00000377897, ENST00000314797, ENST00000249923, ENST00000223023, ENST0000…	1663	186	12782	1.48763	0.99993	0.207994	19.9308
GOTERM_BP_FAT	GO:0018209~peptidyl-serine modification	12	0.448598	0.0148839	ENST00000400485, ENST00000310430, ENST00000372806, ENST00000267079, ENST00000374990, ENST00000409882, ENST00000366672, ENST00000389467, ENST00000377182, ENST00000263802, ENST00000338368, ENST00000399503	1886	39	13528	2.20703	1	0.452425	24.3077
SMART	SM00028:TPR	29	1.08411	0.0150632	ENST00000328459, ENST00000262676, ENST00000409630, ENST00000266712, ENST00000356457, ENST00000263635, ENST00000284320, ENST00000342756, ENST00000361367, ENST00000362004, ENST00000331397, ENST00000283195, ENST00000371826, ENST00000321196, ENST00000410003, ENST00000377967, ENST00000302558, ENST00000016946, ENST00000393435, ENST00000373008, ENST00000296015, ENST00000389520, ENST00000394570, ENST0000…	1458	116	9079	1.55676	0.997471	0.697603	19.0417
UP_SEQ_FEATURE	zinc finger region:C2H2-type 11	54	2.01869	0.0151224	ENST00000392159, ENST00000391795, ENST00000336078, ENST00000398253, ENST00000389534, ENST00000396788, ENST00000379938, ENST00000356715, ENST00000389282, ENST00000318833, ENST00000291770, ENST00000395391, ENST00000360357, ENST00000314011, ENST00000278772, ENST00000343599, ENST00000372771, ENST00000379177, ENST00000367405, ENST00000254321, ENST00000270649, ENST00000321545, ENST00000397121, ENST0000…	2579	293	19113	1.36585	1	0.761536	25.631
SP_PIR_KEYWORDS	prenylation	32	1.19626	0.0152382	ENST00000238738, ENST00000005257, ENST00000370982, ENST00000323584, ENST00000366690, ENST00000260056, ENST00000273047, ENST00000409784, ENST00000317089, ENST00000329286, ENST00000317483, ENST00000392220, ENST00000342652, ENST00000397762, ENST00000336083, ENST00000369535, ENST00000360299, ENST00000325327, ENST00000261890, ENST00000373331, ENST00000321437, ENST00000356142, ENST00000248150, ENST0000…	2581	156	19235	1.52873	0.999958	0.196932	20.5152
SMART	SM00408:IGc2	46	1.71963	0.0152916	ENST00000378910, ENST00000379027, ENST00000402456, ENST00000304053, ENST00000371079, ENST00000336077, ENST00000359236, ENST00000321322, ENST00000321424, ENST00000357731, ENST00000401399, ENST00000286104, ENST00000394468, ENST00000399232, ENST00000356152, ENST00000379992, ENST00000305299, ENST00000257290, ENST00000400546, ENST00000409584, ENST00000374737, ENST00000271532, ENST00000306100, ENST0000…	1458	205	9079	1.39728	0.997692	0.636475	19.3026
GOTERM_BP_FAT	GO:0032870~cellular response to hormone stimulus	29	1.08411	0.0154497	ENST00000238738, ENST00000361099, ENST00000370982, ENST00000406072, ENST00000304987, ENST00000268035, ENST00000377276, ENST00000336483, ENST00000374259, ENST00000271426, ENST00000270364, ENST00000263754, ENST00000393926, ENST00000295797, ENST00000288266, ENST00000256720, ENST00000340990, ENST00000344775, ENST00000357103, ENST00000297323, ENST00000338368, ENST00000358598, ENST00000357703, ENST0000…	1886	133	13528	1.56401	1	0.461558	25.1109
UP_SEQ_FEATURE	domain:EGF-like 15; calcium-binding	6	0.224299	0.0154696	ENST00000256646, ENST00000389087, ENST00000261978, ENST00000404525, ENST00000254958, ENST00000263816	2579	12	19113	3.70551	1	0.764133	26.1389
UP_SEQ_FEATURE	domain:EGF-like 14; calcium-binding	6	0.224299	0.0154696	ENST00000256646, ENST00000389087, ENST00000261978, ENST00000404525, ENST00000254958, ENST00000393380	2579	12	19113	3.70551	1	0.764133	26.1389
GOTERM_MF_FAT	GO:0003682~chromatin binding	32	1.19626	0.0156858	ENST00000322652, ENST00000337339, ENST00000371122, ENST00000292535, ENST00000308304, ENST00000396190, ENST00000396473, ENST00000409747, ENST00000281321, ENST00000339594, ENST00000300651, ENST00000348513, ENST00000371432, ENST00000361642, ENST00000264646, ENST00000337303, ENST00000256429, ENST00000260926, ENST00000284049, ENST00000265165, ENST00000328469, ENST00000405309, ENST00000313519, ENST0000…	1820	150	12983	1.52182	1	0.446051	22.835
UP_SEQ_FEATURE	compositionally biased region:Poly-Lys	40	1.49533	0.0158333	ENST00000273063, ENST00000336273, ENST00000378058, ENST00000255476, ENST00000299233, ENST00000261674, ENST00000358293, ENST00000356457, ENST00000399275, ENST00000374423, ENST00000286523, ENST00000389282, ENST00000342756, ENST00000318511, ENST00000389759, ENST00000361367, ENST00000394608, ENST00000260126, ENST00000370950, ENST00000360911, ENST00000398640, ENST00000392990, ENST00000369581, ENST0000…	2579	205	19113	1.44605	1	0.766984	26.6673
INTERPRO	IPR002110:Ankyrin	46	1.71963	0.0159939	ENST00000360359, ENST00000262126, ENST00000261537, ENST00000367270, ENST00000274457, ENST00000356454, ENST00000303635, ENST00000339746, ENST00000375528, ENST00000262795, ENST00000306999, ENST00000263635, ENST00000310430, ENST00000281419, ENST00000261207, ENST00000225394, ENST00000393085, ENST00000341752, ENST00000262839, ENST00000381913, ENST00000378693, ENST00000265109, ENST00000220429, ENST0000…	2296	238	16659	1.40235	1	0.763859	24.6735
GOTERM_BP_FAT	GO:0007409~axonogenesis	39	1.45794	0.01617	ENST00000379027, ENST00000395223, ENST00000264276, ENST00000321322, ENST00000242480, ENST00000268035, ENST00000257430, ENST00000396169, ENST00000380781, ENST00000401399, ENST00000370754, ENST00000305299, ENST00000395544, ENST00000400546, ENST00000367671, ENST00000281321, ENST00000405581, ENST00000398015, ENST00000360416, ENST00000372900, ENST00000281821, ENST00000377084, ENST00000265362, ENST0000…	1886	193	13528	1.44944	1	0.473633	26.1219
INTERPRO	IPR001440:Tetratricopeptide TPR-1	23	0.859813	0.0162901	ENST00000328459, ENST00000266712, ENST00000284320, ENST00000263635, ENST00000342756, ENST00000361367, ENST00000331397, ENST00000283195, ENST00000371826, ENST00000321196, ENST00000410003, ENST00000377967, ENST00000302558, ENST00000393435, ENST00000016946, ENST00000296015, ENST00000389520, ENST00000394570, ENST00000343648, ENST00000389744, ENST00000326682, ENST00000371795, ENST00000310528, ENST0000…	2296	100	16659	1.6688	1	0.757745	25.0709
GOTERM_BP_FAT	GO:0045321~leukocyte activation	47	1.75701	0.0163899	ENST00000233154, ENST00000339924, ENST00000406072, ENST00000400137, ENST00000396140, ENST00000381950, ENST00000257430, ENST00000326176, ENST00000383668, ENST00000335712, ENST00000399150, ENST00000336483, ENST00000313871, ENST00000340188, ENST00000396473, ENST00000396190, ENST00000396776, ENST00000377795, ENST00000292174, ENST00000379096, ENST00000299667, ENST00000345317, ENST00000229335, ENST0000…	1886	242	13528	1.39307	1	0.474906	26.428
GOTERM_BP_FAT	GO:0046885~regulation of hormone biosynthetic process	5	0.186916	0.016482	ENST00000368975, ENST00000283147, ENST00000231509, ENST00000344775, ENST00000372917	1886	8	13528	4.48303	1	0.473519	26.5558
GOTERM_CC_FAT	GO:0030530~heterogeneous nuclear ribonucleoprotein complex	7	0.261682	0.0165521	ENST00000356731, ENST00000313899, ENST00000354667, ENST00000357065, ENST00000265866, ENST00000374616, ENST00000366525	1663	17	12782	3.16487	0.999977	0.224875	22.0216
SMART	SM00060:FN3	43	1.60748	0.0166398	ENST00000378910, ENST00000336824, ENST00000379027, ENST00000321322, ENST00000268035, ENST00000291421, ENST00000401399, ENST00000286104, ENST00000263409, ENST00000356152, ENST00000305299, ENST00000371002, ENST00000304735, ENST00000400546, ENST00000367671, ENST00000298355, ENST00000406359, ENST00000398015, ENST00000281821, ENST00000341420, ENST00000397611, ENST00000381298, ENST00000374625, ENST0000…	1458	190	9079	1.40927	0.998655	0.611111	20.8266
UP_SEQ_FEATURE	repeat:ANK 1	44	1.64486	0.0168695	ENST00000360359, ENST00000262126, ENST00000261537, ENST00000367270, ENST00000274457, ENST00000356454, ENST00000303635, ENST00000339746, ENST00000375528, ENST00000262795, ENST00000306999, ENST00000263635, ENST00000310430, ENST00000281419, ENST00000261207, ENST00000225394, ENST00000393085, ENST00000341752, ENST00000262839, ENST00000381913, ENST00000378693, ENST00000265109, ENST00000220429, ENST0000…	2579	231	19113	1.41162	1	0.783454	28.1533
INTERPRO	IPR015621:Interleukin-1 receptor	6	0.224299	0.016876	ENST00000342550, ENST00000409584, ENST00000264260, ENST00000410023, ENST00000378993, ENST00000357033	2296	12	16659	3.62783	1	0.75793	25.8513
UP_SEQ_FEATURE	zinc finger region:C2H2-type 7	78	2.91589	0.0169535	ENST00000391795, ENST00000336078, ENST00000395713, ENST00000398253, ENST00000389534, ENST00000396788, ENST00000332307, ENST00000379938, ENST00000356715, ENST00000230122, ENST00000389282, ENST00000318833, ENST00000368863, ENST00000371471, ENST00000299667, ENST00000295208, ENST00000395395, ENST00000291770, ENST00000360357, ENST00000395391, ENST00000278772, ENST00000314011, ENST00000343599, ENST0000…	2579	451	19113	1.28173	1	0.780269	28.2724
UP_SEQ_FEATURE	repeat:TPR 6	17	0.635514	0.0170246	ENST00000328459, ENST00000266712, ENST00000286104, ENST00000284320, ENST00000399820, ENST00000343648, ENST00000389744, ENST00000326682, ENST00000361367, ENST00000376646, ENST00000371795, ENST00000331397, ENST00000371826, ENST00000321196, ENST00000256062, ENST00000377967, ENST00000083182	2579	68	19113	1.85275	1	0.776876	28.3733
SP_PIR_KEYWORDS	cell cycle	79	2.95327	0.0170332	ENST00000346618, ENST00000373643, ENST00000311559, ENST00000281189, ENST00000361804, ENST00000361055, ENST00000377814, ENST00000262952, ENST00000373546, ENST00000393207, ENST00000374259, ENST00000323460, ENST00000371477, ENST00000371157, ENST00000396473, ENST00000263754, ENST00000238616, ENST00000305921, ENST00000407911, ENST00000219334, ENST00000366508, ENST00000261890, ENST00000256442, ENST0000…	2581	461	19235	1.27712	0.999987	0.213493	22.6543
GOTERM_MF_FAT	GO:0030695~GTPase regulator activity	73	2.72897	0.0171596	ENST00000380732, ENST00000216373, ENST00000373643, ENST00000332776, ENST00000360413, ENST00000389275, ENST00000254029, ENST00000281419, ENST00000355235, ENST00000225394, ENST00000268182, ENST00000367328, ENST00000395358, ENST00000370452, ENST00000370419, ENST00000228958, ENST00000356641, ENST00000223023, ENST00000286485, ENST00000222345, ENST00000389698, ENST00000357387, ENST00000223865, ENST0000…	1820	404	12983	1.28898	1	0.466977	24.7078
GOTERM_BP_FAT	GO:0009952~anterior/posterior pattern formation	30	1.1215	0.0172156	ENST00000299293, ENST00000355930, ENST00000261537, ENST00000372037, ENST00000342320, ENST00000283921, ENST00000257430, ENST00000396352, ENST00000402045, ENST00000395101, ENST00000373482, ENST00000394166, ENST00000340188, ENST00000396190, ENST00000254799, ENST00000398417, ENST00000354336, ENST00000344094, ENST00000261349, ENST00000329255, ENST00000303660, ENST00000265165, ENST00000328469, ENST0000…	1886	140	13528	1.53704	1	0.48516	27.5666
GOTERM_BP_FAT	GO:0007264~small GTPase mediated signal transduction	57	2.13084	0.0173343	ENST00000368322, ENST00000216373, ENST00000380732, ENST00000005257, ENST00000366690, ENST00000395590, ENST00000409784, ENST00000371675, ENST00000379938, ENST00000357854, ENST00000399799, ENST00000317483, ENST00000268182, ENST00000395358, ENST00000394123, ENST00000397762, ENST00000336083, ENST00000360299, ENST00000354336, ENST00000408997, ENST00000261890, ENST00000282077, ENST00000321437, ENST0000…	1886	305	13528	1.3405	1	0.484257	27.7288
GOTERM_BP_FAT	GO:0051253~negative regulation of RNA metabolic process	66	2.46729	0.0173457	ENST00000391947, ENST00000406072, ENST00000395713, ENST00000292535, ENST00000309060, ENST00000394166, ENST00000369467, ENST00000396473, ENST00000409747, ENST00000281321, ENST00000397311, ENST00000393593, ENST00000402157, ENST00000340208, ENST00000369964, ENST00000361642, ENST00000295859, ENST00000265165, ENST00000394947, ENST00000371116, ENST00000338561, ENST00000261168, ENST00000256495, ENST0000…	1886	362	13528	1.30776	1	0.481251	27.7444
UP_SEQ_FEATURE	compositionally biased region:Gly-rich	45	1.68224	0.0176717	ENST00000354300, ENST00000335255, ENST00000360359, ENST00000313899, ENST00000322652, ENST00000273660, ENST00000392524, ENST00000240185, ENST00000309100, ENST00000281753, ENST00000375276, ENST00000392547, ENST00000357854, ENST00000379091, ENST00000372980, ENST00000392206, ENST00000335749, ENST00000346562, ENST00000292211, ENST00000311086, ENST00000394123, ENST00000324324, ENST00000398924, ENST0000…	2579	238	19113	1.40124	1	0.784677	29.2841
GOTERM_BP_FAT	GO:0032350~regulation of hormone metabolic process	6	0.224299	0.0176764	ENST00000368975, ENST00000283147, ENST00000231509, ENST00000344775, ENST00000369386, ENST00000372917	1886	12	13528	3.58643	1	0.484547	28.1946
UP_SEQ_FEATURE	zinc finger region:C2H2-type 21	9	0.336449	0.017806	ENST00000392159, ENST00000359798, ENST00000374686, ENST00000392287, ENST00000389534, ENST00000396788, ENST00000253159, ENST00000268489, ENST00000395391	2579	26	19113	2.56535	1	0.782575	29.4718
UP_SEQ_FEATURE	repeat:ANK 10	9	0.336449	0.017806	ENST00000310430, ENST00000360839, ENST00000281131, ENST00000370895, ENST00000389520, ENST00000355288, ENST00000371627, ENST00000263635, ENST00000267116	2579	26	19113	2.56535	1	0.782575	29.4718
UP_SEQ_FEATURE	zinc finger region:C2H2-type 20	11	0.411215	0.0178702	ENST00000392159, ENST00000359798, ENST00000374686, ENST00000338230, ENST00000399468, ENST00000392287, ENST00000389534, ENST00000396788, ENST00000253159, ENST00000268489, ENST00000395391	2579	36	19113	2.26448	1	0.779194	29.5612
GOTERM_MF_FAT	GO:0008536~Ran GTPase binding	6	0.224299	0.0180767	ENST00000302558, ENST00000016946, ENST00000011619, ENST00000329516, ENST00000379719, ENST00000283195, ENST00000361565, ENST00000256079	1820	12	12983	3.56676	1	0.475692	25.8515
GOTERM_CC_FAT	GO:0030425~dendrite	32	1.19626	0.0181299	ENST00000361099, ENST00000340694, ENST00000356090, ENST00000295851, ENST00000304053, ENST00000264276, ENST00000273047, ENST00000357731, ENST00000396169, ENST00000311106, ENST00000361669, ENST00000399589, ENST00000355683, ENST00000396190, ENST00000381918, ENST00000360416, ENST00000341752, ENST00000341772, ENST00000265362, ENST00000331113, ENST00000278379, ENST00000367731, ENST00000372201, ENST0000…	1663	163	12782	1.50893	0.999992	0.238711	23.8653
GOTERM_BP_FAT	GO:0050808~synapse organization	16	0.598131	0.0181337	ENST00000298552, ENST00000395855, ENST00000367731, ENST00000379027, ENST00000369977, ENST00000264276, ENST00000342788, ENST00000401399, ENST00000373109, ENST00000396190, ENST00000405581, ENST00000381093, ENST00000239446, ENST00000341772, ENST00000269141, ENST00000355288	1886	61	13528	1.8814	1	0.490189	28.8129
SP_PIR_KEYWORDS	neurogenesis	30	1.1215	0.0185517	ENST00000340694, ENST00000286070, ENST00000304053, ENST00000284136, ENST00000381216, ENST00000305299, ENST00000397277, ENST00000340208, ENST00000348513, ENST00000316059, ENST00000297142, ENST00000265362, ENST00000379556, ENST00000376335, ENST00000356444, ENST00000375933, ENST00000322002, ENST00000369849, ENST00000310496, ENST00000309007, ENST00000399157, ENST00000259034, ENST00000311630, ENST0000…	2581	146	19235	1.53134	0.999995	0.226099	24.4217
GOTERM_CC_FAT	GO:0031252~cell leading edge	28	1.04673	0.0185672	ENST00000392177, ENST00000298552, ENST00000295851, ENST00000369977, ENST00000395223, ENST00000264276, ENST00000273047, ENST00000234313, ENST00000389275, ENST00000233557, ENST00000305299, ENST00000366844, ENST00000396190, ENST00000268182, ENST00000269141, ENST00000298316, ENST00000319170, ENST00000278379, ENST00000223023, ENST00000336838, ENST00000355585, ENST00000356142, ENST00000264245, ENST0000…	1663	138	12782	1.5595	0.999994	0.238933	24.3691
BIOCARTA	h_cd40Pathway:CD40L Signaling Pathway	7	0.261682	0.0187326	ENST00000376926, ENST00000342222, ENST00000370629, ENST00000392745, ENST00000313105, ENST00000399503, ENST00000374647	241	14	1437	2.98133	0.991481	0.907699	21.8055
GOTERM_CC_FAT	GO:0046930~pore complex	21	0.785047	0.0188294	ENST00000302558, ENST00000401558, ENST00000332707, ENST00000344337, ENST00000366508, ENST00000016946, ENST00000379719, ENST00000337273, ENST00000310430, ENST00000374930, ENST00000310078, ENST00000368564, ENST00000329516, ENST00000261667, ENST00000283195, ENST00000309971, ENST00000234725, ENST00000361565, ENST00000219169, ENST00000313619, ENST00000257665, ENST00000256079, ENST00000295822	1663	95	12782	1.69903	0.999995	0.23721	24.6696
GOTERM_CC_FAT	GO:0030173~integral to Golgi membrane	12	0.448598	0.0190288	ENST00000409382, ENST00000361444, ENST00000366672, ENST00000374466, ENST00000231461, ENST00000324000, ENST00000292535, ENST00000310496, ENST00000402045, ENST00000361781, ENST00000394622, ENST00000320934	1663	43	12782	2.14496	0.999996	0.234876	24.8974
INTERPRO	IPR001628:Zinc finger, nuclear hormone receptor-type	13	0.485981	0.0193021	ENST00000333003, ENST00000330688, ENST00000367891, ENST00000396204, ENST00000361525, ENST00000383773, ENST00000291442, ENST00000396874, ENST00000394166, ENST00000338561, ENST00000342437, ENST00000231509, ENST00000339562	2296	46	16659	2.05051	1	0.792019	29.002
UP_SEQ_FEATURE	repeat:ANK 4	32	1.19626	0.019442	ENST00000360359, ENST00000261537, ENST00000367270, ENST00000274457, ENST00000339746, ENST00000375528, ENST00000262795, ENST00000263635, ENST00000310430, ENST00000261207, ENST00000341752, ENST00000265109, ENST00000220429, ENST00000360839, ENST00000276925, ENST00000367559, ENST00000301030, ENST00000370895, ENST00000373331, ENST00000389520, ENST00000371627, ENST00000395362, ENST00000399332, ENST0000…	2579	158	19113	1.50096	1	0.802579	31.7201
UP_SEQ_FEATURE	active site:Glycyl thioester intermediate	17	0.635514	0.019469	ENST00000287156, ENST00000261359, ENST00000361055, ENST00000262650, ENST00000262435, ENST00000395187, ENST00000399332, ENST00000371667, ENST00000164316, ENST00000343106, ENST00000399816, ENST00000292211, ENST00000220959, ENST00000263228, ENST00000253815, ENST00000373910, ENST00000409247	2579	69	19113	1.8259	1	0.798715	31.7566
GOTERM_MF_FAT	GO:0060589~nucleoside-triphosphatase regulator activity	74	2.76636	0.0194975	ENST00000380732, ENST00000216373, ENST00000373643, ENST00000332776, ENST00000360413, ENST00000389275, ENST00000254029, ENST00000281419, ENST00000355235, ENST00000225394, ENST00000268182, ENST00000367328, ENST00000395358, ENST00000370452, ENST00000370419, ENST00000228958, ENST00000356641, ENST00000223023, ENST00000286485, ENST00000222345, ENST00000389698, ENST00000357387, ENST00000223865, ENST0000…	1820	413	12983	1.27816	1	0.492905	27.5911
GOTERM_BP_FAT	GO:0001505~regulation of neurotransmitter levels	17	0.635514	0.0196633	ENST00000376109, ENST00000334329, ENST00000380195, ENST00000344094, ENST00000399596, ENST00000357578, ENST00000371880, ENST00000392233, ENST00000261205, ENST00000220531, ENST00000381918, ENST00000394821, ENST00000378496, ENST00000395018, ENST00000268251, ENST00000264047, ENST00000370419	1886	67	13528	1.81998	1	0.515388	30.8446
GOTERM_BP_FAT	GO:0035194~posttranscriptional gene silencing by RNA	8	0.299065	0.0197184	ENST00000220592, ENST00000371541, ENST00000395799, ENST00000354725, ENST00000345080, ENST00000373204, ENST00000325748, ENST00000373210	1886	21	13528	2.73252	1	0.513175	30.9167
GOTERM_BP_FAT	GO:0016441~posttranscriptional gene silencing	8	0.299065	0.0197184	ENST00000220592, ENST00000371541, ENST00000395799, ENST00000354725, ENST00000345080, ENST00000373204, ENST00000325748, ENST00000373210	1886	21	13528	2.73252	1	0.513175	30.9167
GOTERM_BP_FAT	GO:0009967~positive regulation of signal transduction	55	2.05607	0.0202528	ENST00000400137, ENST00000240851, ENST00000381950, ENST00000371018, ENST00000340541, ENST00000316059, ENST00000252723, ENST00000249075, ENST00000244869, ENST00000381298, ENST00000356017, ENST00000303660, ENST00000367456, ENST00000344775, ENST00000357387, ENST00000371060, ENST00000325658, ENST00000356142, ENST00000369271, ENST00000256646, ENST00000368975, ENST00000369452, ENST00000369327, ENST0000…	1886	295	13528	1.33731	1	0.519486	31.6128
INTERPRO	IPR008250:ATPase, P-type, ATPase-associated region	11	0.411215	0.0204836	ENST00000393221, ENST00000392233, ENST00000368489, ENST00000381655, ENST00000355691, ENST00000367218, ENST00000311637, ENST00000381662, ENST00000327245, ENST00000359142, ENST00000283558	2296	36	16659	2.21701	1	0.80084	30.4902
INTERPRO	IPR018303:ATPase, P-type phosphorylation site	11	0.411215	0.0204836	ENST00000393221, ENST00000392233, ENST00000368489, ENST00000381655, ENST00000355691, ENST00000367218, ENST00000311637, ENST00000381662, ENST00000327245, ENST00000359142, ENST00000283558	2296	36	16659	2.21701	1	0.80084	30.4902
INTERPRO	IPR001757:ATPase, P-type, K/Mg/Cd/Cu/Zn/Na/Ca/Na/H-transporter	11	0.411215	0.0204836	ENST00000393221, ENST00000392233, ENST00000368489, ENST00000381655, ENST00000355691, ENST00000367218, ENST00000311637, ENST00000381662, ENST00000327245, ENST00000359142, ENST00000283558	2296	36	16659	2.21701	1	0.80084	30.4902
GOTERM_MF_FAT	GO:0003702~RNA polymerase II transcription factor activity	47	1.75701	0.020513	ENST00000335255, ENST00000283875, ENST00000360647, ENST00000368346, ENST00000282892, ENST00000292535, ENST00000307145, ENST00000262952, ENST00000371103, ENST00000324896, ENST00000308304, ENST00000237853, ENST00000345739, ENST00000265963, ENST00000394166, ENST00000264867, ENST00000393593, ENST00000300651, ENST00000340208, ENST00000397786, ENST00000333337, ENST00000371432, ENST00000306139, ENST0000…	1820	244	12983	1.37408	1	0.501884	28.8109
GOTERM_CC_FAT	GO:0005875~microtubule associated complex	22	0.82243	0.0207711	ENST00000260363, ENST00000246166, ENST00000373643, ENST00000354685, ENST00000375735, ENST00000286452, ENST00000371120, ENST00000371830, ENST00000258198, ENST00000389744, ENST00000359388, ENST00000314395, ENST00000326682, ENST00000011619, ENST00000311202, ENST00000327794, ENST00000243706, ENST00000262233, ENST00000361545, ENST00000354570, ENST00000367088, ENST00000083182	1663	102	12782	1.65779	0.999999	0.248937	26.861
UP_SEQ_FEATURE	zinc finger region:C2H2-type 9	66	2.46729	0.020792	ENST00000392159, ENST00000391795, ENST00000336078, ENST00000398253, ENST00000389534, ENST00000396788, ENST00000379938, ENST00000356715, ENST00000389282, ENST00000318833, ENST00000368863, ENST00000395395, ENST00000291770, ENST00000360357, ENST00000314011, ENST00000278772, ENST00000343599, ENST00000311921, ENST00000372771, ENST00000379177, ENST00000367405, ENST00000254321, ENST00000270649, ENST0000…	2579	376	19113	1.30087	1	0.815585	33.5238
UP_SEQ_FEATURE	domain:SAM	19	0.71028	0.0209718	ENST00000340694, ENST00000338983, ENST00000374625, ENST00000361794, ENST00000285206, ENST00000401533, ENST00000367474, ENST00000409003, ENST00000262795, ENST00000361781, ENST00000371627, ENST00000251757, ENST00000310430, ENST00000398015, ENST00000281821, ENST00000334709, ENST00000369075, ENST00000330909, ENST00000308547	2579	81	19113	1.73839	1	0.814221	33.7607
INTERPRO	IPR007797:AF-4 proto-oncoprotein	4	0.149533	0.0210222	ENST00000370457, ENST00000307808, ENST00000328469, ENST00000265343	2296	5	16659	5.80453	1	0.799062	31.1588
INTERPRO	IPR006535:HnRNP R and Q splicing factor	4	0.149533	0.0210222	ENST00000319592, ENST00000374001, ENST00000281722, ENST00000374616	2296	5	16659	5.80453	1	0.799062	31.1588
GOTERM_BP_FAT	GO:0048667~cell morphogenesis involved in neuron differentiation	41	1.53271	0.0215788	ENST00000379027, ENST00000395223, ENST00000264276, ENST00000321322, ENST00000242480, ENST00000268035, ENST00000257430, ENST00000396169, ENST00000380781, ENST00000401399, ENST00000370754, ENST00000305299, ENST00000395544, ENST00000400546, ENST00000381918, ENST00000367671, ENST00000281321, ENST00000405581, ENST00000398015, ENST00000360416, ENST00000372900, ENST00000281821, ENST00000377084, ENST0000…	1886	209	13528	1.40711	1	0.539036	33.3114
GOTERM_BP_FAT	GO:0045974~regulation of translation, ncRNA-mediated	4	0.149533	0.0216917	ENST00000220592, ENST00000395799, ENST00000373204, ENST00000373210	1886	5	13528	5.73828	1	0.537745	33.4541
GOTERM_BP_FAT	GO:0035278~gene silencing by miRNA, negative regulation of translation	4	0.149533	0.0216917	ENST00000220592, ENST00000395799, ENST00000373204, ENST00000373210	1886	5	13528	5.73828	1	0.537745	33.4541
GOTERM_BP_FAT	GO:0050435~beta-amyloid metabolic process	4	0.149533	0.0216917	ENST00000340188, ENST00000344094, ENST00000400137, ENST00000371581	1886	5	13528	5.73828	1	0.537745	33.4541
GOTERM_BP_FAT	GO:0040033~negative regulation of translation, ncRNA-mediated	4	0.149533	0.0216917	ENST00000220592, ENST00000395799, ENST00000373204, ENST00000373210	1886	5	13528	5.73828	1	0.537745	33.4541
GOTERM_BP_FAT	GO:0016567~protein ubiquitination	26	0.971963	0.0217768	ENST00000270225, ENST00000322652, ENST00000261537, ENST00000219627, ENST00000262650, ENST00000296933, ENST00000358465, ENST00000343106, ENST00000361367, ENST00000264033, ENST00000253815, ENST00000373910, ENST00000399503, ENST00000349606, ENST00000402508, ENST00000374819, ENST00000355619, ENST00000321458, ENST00000361582, ENST00000310421, ENST00000399332, ENST00000164316, ENST00000345392, ENST0000…	1886	119	13528	1.56718	1	0.536017	33.5616
GOTERM_CC_FAT	GO:0016023~cytoplasmic membrane-bounded vesicle	89	3.3271	0.0218879	ENST00000282588, ENST00000296028, ENST00000205402, ENST00000409353, ENST00000393512, ENST00000369977, ENST00000265175, ENST00000262225, ENST00000394767, ENST00000371880, ENST00000366690, ENST00000394524, ENST00000304718, ENST00000299767, ENST00000370754, ENST00000394622, ENST00000315249, ENST00000360249, ENST00000380291, ENST00000326950, ENST00000256637, ENST00000407433, ENST00000394232, ENST0000…	1663	550	12782	1.24375	0.999999	0.255872	28.0943
GOTERM_MF_FAT	GO:0005522~profilin binding	4	0.149533	0.0220224	ENST00000238738, ENST00000380195, ENST00000392547, ENST00000309007	1820	5	12983	5.70681	1	0.51834	30.5885
GOTERM_MF_FAT	GO:0043559~insulin binding	4	0.149533	0.0220224	ENST00000371581, ENST00000268035, ENST00000311106, ENST00000336483	1820	5	12983	5.70681	1	0.51834	30.5885
KEGG_PATHWAY	hsa04710:Circadian rhythm	6	0.224299	0.0220337	ENST00000335681, ENST00000389708, ENST00000256495, ENST00000309964, ENST00000359867, ENST00000242728	685	13	5085	3.42617	0.982664	0.286744	24.0383
GOTERM_BP_FAT	GO:0008380~RNA splicing	53	1.98131	0.0222682	ENST00000392524, ENST00000240185, ENST00000391791, ENST00000231504, ENST00000261674, ENST00000342415, ENST00000313871, ENST00000321358, ENST00000371477, ENST00000369467, ENST00000370950, ENST00000260803, ENST00000286307, ENST00000396710, ENST00000313117, ENST00000334121, ENST00000354667, ENST00000244020, ENST00000355765, ENST00000347476, ENST00000409915, ENST00000357472, ENST00000310046, ENST0000…	1886	284	13528	1.3386	1	0.540951	34.1786
UP_SEQ_FEATURE	repeat:ANK 15	6	0.224299	0.0223932	ENST00000310430, ENST00000360839, ENST00000281131, ENST00000355288, ENST00000371627, ENST00000267116	2579	13	19113	3.42047	1	0.830606	35.6049
UP_SEQ_FEATURE	repeat:ANK 13	6	0.224299	0.0223932	ENST00000310430, ENST00000360839, ENST00000281131, ENST00000355288, ENST00000371627, ENST00000267116	2579	13	19113	3.42047	1	0.830606	35.6049
UP_SEQ_FEATURE	repeat:ANK 14	6	0.224299	0.0223932	ENST00000310430, ENST00000360839, ENST00000281131, ENST00000355288, ENST00000371627, ENST00000267116	2579	13	19113	3.42047	1	0.830606	35.6049
GOTERM_CC_FAT	GO:0042598~vesicular fraction	44	1.64486	0.0224021	ENST00000298552, ENST00000263672, ENST00000252669, ENST00000240285, ENST00000001146, ENST00000342222, ENST00000262225, ENST00000054666, ENST00000399114, ENST00000366690, ENST00000264276, ENST00000340800, ENST00000268035, ENST00000299767, ENST00000394622, ENST00000225726, ENST00000310430, ENST00000372980, ENST00000370558, ENST00000264904, ENST00000256637, ENST00000392185, ENST00000252477, ENST0000…	1663	244	12782	1.38602	1	0.256501	28.6555
INTERPRO	IPR011333:BTB/POZ fold	36	1.34579	0.0225775	ENST00000394937, ENST00000398505, ENST00000257749, ENST00000325144, ENST00000359358, ENST00000311403, ENST00000230122, ENST00000379091, ENST00000396128, ENST00000242809, ENST00000331113, ENST00000258157, ENST00000369697, ENST00000356017, ENST00000367260, ENST00000282570, ENST00000405309, ENST00000367405, ENST00000328392, ENST00000286800, ENST00000334746, ENST00000316459, ENST00000379982, ENST0000…	2296	181	16659	1.44312	1	0.812239	33.0557
INTERPRO	IPR001723:Steroid hormone receptor	13	0.485981	0.0227647	ENST00000333003, ENST00000330688, ENST00000367891, ENST00000396204, ENST00000361525, ENST00000383773, ENST00000291442, ENST00000396874, ENST00000394166, ENST00000338561, ENST00000342437, ENST00000231509, ENST00000339562	2296	47	16659	2.00689	1	0.805439	33.2806
SP_PIR_KEYWORDS	protein phosphatase	27	1.00935	0.0228592	ENST00000354300, ENST00000405954, ENST00000391886, ENST00000273062, ENST00000231504, ENST00000407343, ENST00000378551, ENST00000298573, ENST00000373546, ENST00000335007, ENST00000265562, ENST00000356505, ENST00000335183, ENST00000240101, ENST00000305921, ENST00000370125, ENST00000397611, ENST00000380825, ENST00000406655, ENST00000371953, ENST00000325658, ENST00000383760, ENST00000263441, ENST0000…	2581	130	19235	1.54783	1	0.266595	29.2326
UP_SEQ_FEATURE	repeat:TPR 5	18	0.672897	0.0229709	ENST00000328459, ENST00000266712, ENST00000286104, ENST00000284320, ENST00000399820, ENST00000342756, ENST00000343648, ENST00000389744, ENST00000326682, ENST00000361367, ENST00000376646, ENST00000371795, ENST00000331397, ENST00000371826, ENST00000321196, ENST00000256062, ENST00000377967, ENST00000083182	2579	76	19113	1.75524	1	0.834503	36.3403
SP_PIR_KEYWORDS	transcription factor	16	0.598131	0.0231094	ENST00000335255, ENST00000220429, ENST00000379177, ENST00000333725, ENST00000369386, ENST00000328392, ENST00000283628, ENST00000320238, ENST00000374721, ENST00000242728, ENST00000394166, ENST00000318511, ENST00000375370, ENST00000339217, ENST00000340208, ENST00000361905	2581	65	19235	1.83447	1	0.264512	29.5031
UP_SEQ_FEATURE	repeat:HEAT	5	0.186916	0.023681	ENST00000303538, ENST00000398439, ENST00000389467, ENST00000360820, ENST00000315596	2579	9	19113	4.11723	1	0.83989	37.2335
UP_SEQ_FEATURE	domain:BTB	29	1.08411	0.0238693	ENST00000394937, ENST00000398505, ENST00000257749, ENST00000325144, ENST00000359358, ENST00000311403, ENST00000379091, ENST00000230122, ENST00000396128, ENST00000242809, ENST00000258157, ENST00000356017, ENST00000367260, ENST00000282570, ENST00000405309, ENST00000367405, ENST00000286800, ENST00000316459, ENST00000319119, ENST00000295568, ENST00000280098, ENST00000404589, ENST00000245663, ENST0000…	2579	142	19113	1.51352	1	0.838595	37.4683
INTERPRO	IPR003903:Ubiquitin interacting motif	8	0.299065	0.0241285	ENST00000258399, ENST00000377524, ENST00000265742, ENST00000263904, ENST00000380622, ENST00000329138, ENST00000261738, ENST00000351097	2296	22	16659	2.63842	1	0.814866	34.898
INTERPRO	IPR004075:Interleukin-1 receptor, type I/Toll precursor	6	0.224299	0.0243677	ENST00000342550, ENST00000409584, ENST00000264260, ENST00000381950, ENST00000410023, ENST00000378993	2296	13	16659	3.34877	1	0.809153	35.1779
INTERPRO	IPR002011:Receptor tyrosine kinase, class II, conserved site	6	0.224299	0.0243677	ENST00000367921, ENST00000304053, ENST00000240851, ENST00000268035, ENST00000389048, ENST00000394480	2296	13	16659	3.34877	1	0.809153	35.1779
UP_SEQ_FEATURE	domain:Rab-GAP TBC	12	0.448598	0.0244878	ENST00000409939, ENST00000370331, ENST00000373643, ENST00000354200, ENST00000355235, ENST00000332776, ENST00000394449, ENST00000223865, ENST00000379237, ENST00000225235, ENST00000394453, ENST00000376840	2579	43	19113	2.06819	1	0.842584	38.2339
UP_SEQ_FEATURE	repeat:HEAT 4	12	0.448598	0.0244878	ENST00000399362, ENST00000401558, ENST00000409915, ENST00000337273, ENST00000391791, ENST00000378629, ENST00000281189, ENST00000400555, ENST00000338205, ENST00000382233, ENST00000314797, ENST00000404125	2579	43	19113	2.06819	1	0.842584	38.2339
GOTERM_BP_FAT	GO:0033043~regulation of organelle organization	42	1.57009	0.0245847	ENST00000233154, ENST00000238738, ENST00000298552, ENST00000409198, ENST00000380732, ENST00000372686, ENST00000265070, ENST00000392114, ENST00000234313, ENST00000239940, ENST00000257430, ENST00000372602, ENST00000389275, ENST00000370754, ENST00000399362, ENST00000310430, ENST00000399089, ENST00000264867, ENST00000396190, ENST00000350485, ENST00000340829, ENST00000356505, ENST00000393326, ENST0000…	1886	217	13528	1.38829	1	0.573948	37.0153
GOTERM_BP_FAT	GO:0032483~regulation of Rab protein signal transduction	13	0.485981	0.0246486	ENST00000409939, ENST00000373643, ENST00000370331, ENST00000354200, ENST00000332776, ENST00000264276, ENST00000223865, ENST00000379237, ENST00000225235, ENST00000394453, ENST00000376840, ENST00000355235, ENST00000394449	1886	47	13528	1.98398	1	0.571784	37.0919
GOTERM_BP_FAT	GO:0032313~regulation of Rab GTPase activity	13	0.485981	0.0246486	ENST00000409939, ENST00000373643, ENST00000370331, ENST00000354200, ENST00000332776, ENST00000264276, ENST00000223865, ENST00000379237, ENST00000225235, ENST00000394453, ENST00000376840, ENST00000355235, ENST00000394449	1886	47	13528	1.98398	1	0.571784	37.0919
GOTERM_BP_FAT	GO:0050658~RNA transport	22	0.82243	0.0246548	ENST00000302558, ENST00000298552, ENST00000401558, ENST00000332707, ENST00000016946, ENST00000372106, ENST00000356352, ENST00000354667, ENST00000357854, ENST00000339942, ENST00000310430, ENST00000355637, ENST00000374930, ENST00000310078, ENST00000329516, ENST00000283195, ENST00000378629, ENST00000389467, ENST00000309971, ENST00000234725, ENST00000344989, ENST00000313619, ENST00000257665, ENST0000…	1886	97	13528	1.62683	1	0.568787	37.0993
GOTERM_BP_FAT	GO:0050657~nucleic acid transport	22	0.82243	0.0246548	ENST00000302558, ENST00000298552, ENST00000401558, ENST00000332707, ENST00000016946, ENST00000372106, ENST00000356352, ENST00000354667, ENST00000357854, ENST00000339942, ENST00000310430, ENST00000355637, ENST00000374930, ENST00000310078, ENST00000329516, ENST00000283195, ENST00000378629, ENST00000389467, ENST00000309971, ENST00000234725, ENST00000344989, ENST00000313619, ENST00000257665, ENST0000…	1886	97	13528	1.62683	1	0.568787	37.0993
GOTERM_BP_FAT	GO:0051236~establishment of RNA localization	22	0.82243	0.0246548	ENST00000302558, ENST00000298552, ENST00000401558, ENST00000332707, ENST00000016946, ENST00000372106, ENST00000356352, ENST00000354667, ENST00000357854, ENST00000339942, ENST00000310430, ENST00000355637, ENST00000374930, ENST00000310078, ENST00000329516, ENST00000283195, ENST00000378629, ENST00000389467, ENST00000309971, ENST00000234725, ENST00000344989, ENST00000313619, ENST00000257665, ENST0000…	1886	97	13528	1.62683	1	0.568787	37.0993
UP_SEQ_FEATURE	zinc finger region:C2H2-type 10	59	2.20561	0.0249326	ENST00000392159, ENST00000391795, ENST00000398253, ENST00000389534, ENST00000396788, ENST00000379938, ENST00000356715, ENST00000389282, ENST00000318833, ENST00000395395, ENST00000291770, ENST00000395391, ENST00000360357, ENST00000314011, ENST00000278772, ENST00000343599, ENST00000372771, ENST00000379177, ENST00000367405, ENST00000270649, ENST00000321545, ENST00000397121, ENST00000355650, ENST0000…	2579	334	19113	1.30913	1	0.844357	38.7789
GOTERM_BP_FAT	GO:0051276~chromosome organization	84	3.14019	0.0251084	ENST00000339569, ENST00000323061, ENST00000406072, ENST00000281189, ENST00000267079, ENST00000361804, ENST00000371122, ENST00000399251, ENST00000381216, ENST00000334736, ENST00000393207, ENST00000369155, ENST00000395003, ENST00000396473, ENST00000231509, ENST00000263754, ENST00000409747, ENST00000331397, ENST00000407911, ENST00000360458, ENST00000377967, ENST00000256246, ENST00000284049, ENST0000…	1886	485	13528	1.24231	1	0.572425	37.6403
INTERPRO	IPR017956:AT hook, DNA-binding, conserved site	9	0.336449	0.0251335	ENST00000230122, ENST00000366508, ENST00000368346, ENST00000040738, ENST00000328469, ENST00000405309, ENST00000369964, ENST00000403681, ENST00000315596	2296	27	16659	2.41855	1	0.810395	36.0663
SP_PIR_KEYWORDS	serine/threonine-specific protein kinase	15	0.560748	0.0252332	ENST00000371244, ENST00000373975, ENST00000309100, ENST00000377276, ENST00000306156, ENST00000399799, ENST00000397277, ENST00000370689, ENST00000215832, ENST00000340829, ENST00000303622, ENST00000324198, ENST00000265734, ENST00000303531, ENST00000379565	2581	60	19235	1.86313	1	0.280525	31.7603
KEGG_PATHWAY	hsa05215:Prostate cancer	20	0.747664	0.0253514	ENST00000369535, ENST00000346618, ENST00000216373, ENST00000330387, ENST00000342222, ENST00000334701, ENST00000265165, ENST00000369386, ENST00000268035, ENST00000299767, ENST00000371953, ENST00000336483, ENST00000302251, ENST00000396299, ENST00000257290, ENST00000396190, ENST00000215832, ENST00000396473, ENST00000366539, ENST00000397091	685	89	5085	1.66817	0.99066	0.301972	27.1578
PIR_SUPERFAMILY	PIRSF005670:polypeptide N-acetylgalactosaminyltransferase	5	0.186916	0.0253813	ENST00000409882, ENST00000366672, ENST00000375011, ENST00000308120, ENST00000377657	905	10	7396	4.08619	1	1	33.1012
GOTERM_BP_FAT	GO:0045892~negative regulation of transcription, DNA-dependent	64	2.39252	0.0253973	ENST00000391947, ENST00000406072, ENST00000395713, ENST00000292535, ENST00000309060, ENST00000394166, ENST00000396473, ENST00000409747, ENST00000281321, ENST00000397311, ENST00000393593, ENST00000402157, ENST00000340208, ENST00000369964, ENST00000361642, ENST00000295859, ENST00000265165, ENST00000394947, ENST00000371116, ENST00000338561, ENST00000261168, ENST00000314393, ENST00000256495, ENST0000…	1886	356	13528	1.2895	1	0.573596	37.9827
GOTERM_BP_FAT	GO:0046649~lymphocyte activation	39	1.45794	0.025432	ENST00000233154, ENST00000339924, ENST00000406072, ENST00000400137, ENST00000257430, ENST00000326176, ENST00000383668, ENST00000335712, ENST00000399150, ENST00000336483, ENST00000313871, ENST00000340188, ENST00000396190, ENST00000396473, ENST00000396776, ENST00000377795, ENST00000292174, ENST00000379096, ENST00000345317, ENST00000229335, ENST00000368171, ENST00000263851, ENST00000389939, ENST0000…	1886	199	13528	1.40573	1	0.571084	38.0237
GOTERM_BP_FAT	GO:0046326~positive regulation of glucose import	8	0.299065	0.0255285	ENST00000278379, ENST00000238738, ENST00000270364, ENST00000342788, ENST00000249822, ENST00000295797, ENST00000305123, ENST00000336483	1886	22	13528	2.60831	1	0.569489	38.1375
GOTERM_BP_FAT	GO:0043488~regulation of mRNA stability	8	0.299065	0.0255285	ENST00000321358, ENST00000313899, ENST00000360249, ENST00000370995, ENST00000407627, ENST00000290341, ENST00000366525, ENST00000381826	1886	22	13528	2.60831	1	0.569489	38.1375
GOTERM_BP_FAT	GO:0010828~positive regulation of glucose transport	8	0.299065	0.0255285	ENST00000278379, ENST00000238738, ENST00000270364, ENST00000342788, ENST00000249822, ENST00000295797, ENST00000305123, ENST00000336483	1886	22	13528	2.60831	1	0.569489	38.1375
GOTERM_BP_FAT	GO:0045103~intermediate filament-based process	8	0.299065	0.0255285	ENST00000310078, ENST00000409190, ENST00000369849, ENST00000380781, ENST00000272322, ENST00000224237, ENST00000370754, ENST00000380936	1886	22	13528	2.60831	1	0.569489	38.1375
SP_PIR_KEYWORDS	growth factor receptor	7	0.261682	0.0255381	ENST00000338527, ENST00000257290, ENST00000304053, ENST00000342788, ENST00000268035, ENST00000397091, ENST00000394480	2581	18	19235	2.89821	1	0.278813	32.0788
UP_SEQ_FEATURE	short sequence motif:Endocytosis signal	7	0.261682	0.0261881	ENST00000252444, ENST00000254868, ENST00000355691, ENST00000256637, ENST00000389484, ENST00000360110, ENST00000263816	2579	18	19113	2.88206	1	0.855118	40.2928
KEGG_PATHWAY	hsa04510:Focal adhesion	38	1.42056	0.0264258	ENST00000282588, ENST00000216373, ENST00000372010, ENST00000395223, ENST00000258341, ENST00000268035, ENST00000336483, ENST00000399799, ENST00000399089, ENST00000257290, ENST00000396190, ENST00000261207, ENST00000335007, ENST00000367671, ENST00000222573, ENST00000409583, ENST00000366539, ENST00000371199, ENST00000354336, ENST00000297904, ENST00000396535, ENST00000261023, ENST00000345122, ENST0000…	685	201	5085	1.40342	0.992359	0.294011	28.1426
GOTERM_BP_FAT	GO:0048009~insulin-like growth factor receptor signaling pathway	5	0.186916	0.0264373	ENST00000303236, ENST00000268035, ENST00000305123, ENST00000336483, ENST00000357703	1886	9	13528	3.98492	1	0.579408	39.2003
GOTERM_BP_FAT	GO:0060325~face morphogenesis	5	0.186916	0.0264373	ENST00000257290, ENST00000368989, ENST00000373202, ENST00000279873, ENST00000356457	1886	9	13528	3.98492	1	0.579408	39.2003
UP_SEQ_FEATURE	repeat:ANK 5	27	1.00935	0.0266005	ENST00000360359, ENST00000261537, ENST00000367270, ENST00000274457, ENST00000339746, ENST00000262795, ENST00000375528, ENST00000263635, ENST00000310430, ENST00000261207, ENST00000341752, ENST00000265109, ENST00000220429, ENST00000360839, ENST00000367559, ENST00000373331, ENST00000370895, ENST00000389520, ENST00000371627, ENST00000395362, ENST00000399351, ENST00000256646, ENST00000394054, ENST0000…	2579	131	19113	1.52746	1	0.856236	40.7822
GOTERM_BP_FAT	GO:0043062~extracellular structure organization	33	1.23364	0.0266307	ENST00000395855, ENST00000298552, ENST00000379027, ENST00000369977, ENST00000400137, ENST00000395223, ENST00000264276, ENST00000258341, ENST00000401399, ENST00000206423, ENST00000373109, ENST00000286657, ENST00000331715, ENST00000257290, ENST00000396190, ENST00000367671, ENST00000381093, ENST00000405581, ENST00000341772, ENST00000269141, ENST00000266718, ENST00000377966, ENST00000367731, ENST0000…	1886	163	13528	1.45217	1	0.57915	39.4242
INTERPRO	IPR008946:Nuclear hormone receptor, ligand-binding	13	0.485981	0.0266641	ENST00000333003, ENST00000330688, ENST00000367891, ENST00000396204, ENST00000361525, ENST00000383773, ENST00000291442, ENST00000396874, ENST00000394166, ENST00000338561, ENST00000342437, ENST00000231509, ENST00000339562	2296	48	16659	1.96508	1	0.820754	37.8075
INTERPRO	IPR000536:Nuclear hormone receptor, ligand-binding, core	13	0.485981	0.0266641	ENST00000333003, ENST00000330688, ENST00000367891, ENST00000396204, ENST00000361525, ENST00000383773, ENST00000291442, ENST00000396874, ENST00000394166, ENST00000338561, ENST00000342437, ENST00000231509, ENST00000339562	2296	48	16659	1.96508	1	0.820754	37.8075
BIOCARTA	h_edg1Pathway:Phospholipids as signalling intermediaries	9	0.336449	0.0268063	ENST00000351004, ENST00000378641, ENST00000257290, ENST00000215832, ENST00000395223, ENST00000261023, ENST00000297323, ENST00000262017, ENST00000356142	241	23	1437	2.33321	0.998938	0.897967	29.7728
UP_SEQ_FEATURE	compositionally biased region:Poly-Asp	20	0.747664	0.0268285	ENST00000337303, ENST00000406900, ENST00000265070, ENST00000359676, ENST00000322002, ENST00000367020, ENST00000261674, ENST00000346166, ENST00000399107, ENST00000361481, ENST00000254260, ENST00000403263, ENST00000397283, ENST00000357460, ENST00000311085, ENST00000382909, ENST00000332127, ENST00000308330, ENST00000378992, ENST00000239882	2579	89	19113	1.6654	1	0.855386	41.0513
SP_PIR_KEYWORDS	prenylated cysteine	8	0.299065	0.0268903	ENST00000323584, ENST00000262646, ENST00000366690, ENST00000273047, ENST00000409784, ENST00000366598, ENST00000356142, ENST00000336083	2581	23	19235	2.59219	1	0.286734	33.4745
GOTERM_BP_FAT	GO:0008361~regulation of cell size	40	1.49533	0.027001	ENST00000298552, ENST00000391791, ENST00000396140, ENST00000374089, ENST00000234313, ENST00000231504, ENST00000230990, ENST00000302350, ENST00000361781, ENST00000396473, ENST00000281321, ENST00000393085, ENST00000393929, ENST00000316059, ENST00000346806, ENST00000265362, ENST00000397091, ENST00000263851, ENST00000380936, ENST00000398417, ENST00000313349, ENST00000321867, ENST00000340990, ENST0000…	1886	206	13528	1.39279	1	0.581323	39.8507
GOTERM_MF_FAT	GO:0051020~GTPase binding	24	0.897196	0.0271878	ENST00000409430, ENST00000372010, ENST00000379719, ENST00000264276, ENST00000309100, ENST00000392692, ENST00000389275, ENST00000402538, ENST00000254029, ENST00000399799, ENST00000283195, ENST00000352151, ENST00000370419, ENST00000361565, ENST00000357749, ENST00000302558, ENST00000368315, ENST00000016946, ENST00000397203, ENST00000379982, ENST00000011619, ENST00000305557, ENST00000325596, ENST0000…	1820	109	12983	1.57068	1	0.586341	36.3612
GOTERM_CC_FAT	GO:0009986~cell surface	59	2.20561	0.0273528	ENST00000282588, ENST00000395855, ENST00000324695, ENST00000291232, ENST00000305299, ENST00000373670, ENST00000409584, ENST00000381918, ENST00000381093, ENST00000377795, ENST00000330824, ENST00000256637, ENST00000331113, ENST00000357033, ENST00000265162, ENST00000381298, ENST00000394880, ENST00000371581, ENST00000359930, ENST00000344775, ENST00000261023, ENST00000326840, ENST00000361236, ENST0000…	1663	348	12782	1.3031	1	0.29921	33.8544
PIR_SUPERFAMILY	PIRSF017874:cullin	4	0.149533	0.0273692	ENST00000336592, ENST00000326335, ENST00000299351, ENST00000325222	905	6	7396	5.44825	1	0.999997	35.2032
GOTERM_CC_FAT	GO:0005874~microtubule	48	1.79439	0.0273957	ENST00000269138, ENST00000260363, ENST00000200135, ENST00000399378, ENST00000375735, ENST00000257430, ENST00000286452, ENST00000309100, ENST00000406175, ENST00000395101, ENST00000374403, ENST00000254029, ENST00000399362, ENST00000264907, ENST00000359388, ENST00000272898, ENST00000372807, ENST00000340541, ENST00000243706, ENST00000262233, ENST00000354570, ENST00000361545, ENST00000312377, ENST0000…	1663	274	12782	1.34647	1	0.294699	33.8979
GOTERM_MF_FAT	GO:0017046~peptide hormone binding	9	0.336449	0.0275224	ENST00000360249, ENST00000371581, ENST00000344775, ENST00000268035, ENST00000382002, ENST00000371060, ENST00000311106, ENST00000336483, ENST00000357703	1820	27	12983	2.37784	1	0.58228	36.7191
UP_SEQ_FEATURE	repeat:ANK 11	8	0.299065	0.0276457	ENST00000310430, ENST00000360839, ENST00000281131, ENST00000389520, ENST00000355288, ENST00000371627, ENST00000263635, ENST00000267116	2579	23	19113	2.57774	1	0.860614	42.0059
KEGG_PATHWAY	hsa05210:Colorectal cancer	19	0.71028	0.0280365	ENST00000398417, ENST00000288266, ENST00000216373, ENST00000305786, ENST00000265165, ENST00000369386, ENST00000257430, ENST00000268035, ENST00000358755, ENST00000336483, ENST00000356142, ENST00000257290, ENST00000396190, ENST00000396473, ENST00000313143, ENST00000215832, ENST00000374990, ENST00000366539, ENST00000309186	685	84	5085	1.67909	0.994347	0.291805	29.5959
INTERPRO	IPR000195:RabGAP/TBC	12	0.448598	0.0281689	ENST00000409939, ENST00000370331, ENST00000373643, ENST00000354200, ENST00000355235, ENST00000332776, ENST00000394449, ENST00000223865, ENST00000379237, ENST00000225235, ENST00000394453, ENST00000376840	2296	43	16659	2.02484	1	0.829804	39.4757
GOTERM_BP_FAT	GO:0000904~cell morphogenesis involved in differentiation	46	1.71963	0.0283203	ENST00000379027, ENST00000395223, ENST00000264276, ENST00000321322, ENST00000258341, ENST00000242480, ENST00000268035, ENST00000257430, ENST00000396169, ENST00000380781, ENST00000401399, ENST00000370754, ENST00000305299, ENST00000395544, ENST00000396190, ENST00000400546, ENST00000381918, ENST00000367671, ENST00000281321, ENST00000398015, ENST00000405581, ENST00000360416, ENST00000372900, ENST0000…	1886	244	13528	1.35226	1	0.59609	41.3474
GOTERM_BP_FAT	GO:0045926~negative regulation of growth	24	0.897196	0.028353	ENST00000341983, ENST00000398417, ENST00000313349, ENST00000341550, ENST00000391791, ENST00000321867, ENST00000340990, ENST00000357103, ENST00000395223, ENST00000326840, ENST00000231504, ENST00000375276, ENST00000256015, ENST00000302350, ENST00000346166, ENST00000396473, ENST00000265371, ENST00000228437, ENST00000320816, ENST00000346806, ENST00000366598, ENST00000265362, ENST00000313552, ENST0000…	1886	110	13528	1.56499	1	0.593624	41.384
INTERPRO	IPR013655:PAS fold-3	7	0.261682	0.0287787	ENST00000335681, ENST00000369208, ENST00000389708, ENST00000368975, ENST00000309964, ENST00000346562, ENST00000401808	2296	18	16659	2.82165	1	0.828722	40.1397
SP_PIR_KEYWORDS	sh3-binding	15	0.560748	0.0288363	ENST00000380732, ENST00000372010, ENST00000331161, ENST00000342677, ENST00000396140, ENST00000262795, ENST00000383083, ENST00000263441, ENST00000281156, ENST00000263102, ENST00000396444, ENST00000366844, ENST00000394020, ENST00000263816, ENST00000351354	2581	61	19235	1.83259	1	0.299527	35.4362
GOTERM_BP_FAT	GO:0016477~cell migration	51	1.90654	0.0293445	ENST00000233154, ENST00000282588, ENST00000295851, ENST00000371880, ENST00000396169, ENST00000305299, ENST00000399799, ENST00000394166, ENST00000360416, ENST00000341772, ENST00000269141, ENST00000373202, ENST00000216513, ENST00000265162, ENST00000303660, ENST00000361833, ENST00000356142, ENST00000360409, ENST00000297153, ENST00000265354, ENST00000345392, ENST00000339562, ENST00000360635, ENST0000…	1886	276	13528	1.32542	1	0.60353	42.485
GOTERM_BP_FAT	GO:0006402~mRNA catabolic process	12	0.448598	0.0303215	ENST00000280665, ENST00000313899, ENST00000294241, ENST00000219627, ENST00000356352, ENST00000380972, ENST00000375652, ENST00000314393, ENST00000389467, ENST00000375650, ENST00000373204, ENST00000389063, ENST00000373210	1886	43	13528	2.00173	1	0.612881	43.5507
GOTERM_BP_FAT	GO:0001838~embryonic epithelial tube formation	12	0.448598	0.0303215	ENST00000298552, ENST00000264907, ENST00000399332, ENST00000261537, ENST00000303660, ENST00000376335, ENST00000369327, ENST00000370544, ENST00000375276, ENST00000313105, ENST00000262795, ENST00000358755	1886	43	13528	2.00173	1	0.612881	43.5507
COG_ONTOLOGY	Cell division and chromosome partitioning	26	0.971963	0.0305608	ENST00000399378, ENST00000260777, ENST00000394744, ENST00000309086, ENST00000339898, ENST00000374403, ENST00000336483, ENST00000370754, ENST00000399089, ENST00000306329, ENST00000371157, ENST00000372807, ENST00000265562, ENST00000361545, ENST00000380643, ENST00000361565, ENST00000253925, ENST00000388768, ENST00000296137, ENST00000361138, ENST00000395362, ENST00000399157, ENST00000346027, ENST0000…	320	106	1950	1.49469	0.71988	0.71988	24.8458
GOTERM_CC_FAT	GO:0005802~trans-Golgi network	12	0.448598	0.0307152	ENST00000393221, ENST00000379939, ENST00000355637, ENST00000409353, ENST00000261890, ENST00000225719, ENST00000373555, ENST00000265070, ENST00000355691, ENST00000399194, ENST00000338205, ENST00000311106	1663	46	12782	2.00507	1	0.319251	37.1815
GOTERM_CC_FAT	GO:0031228~intrinsic to Golgi membrane	12	0.448598	0.0307152	ENST00000409382, ENST00000361444, ENST00000366672, ENST00000374466, ENST00000231461, ENST00000324000, ENST00000292535, ENST00000310496, ENST00000402045, ENST00000361781, ENST00000394622, ENST00000320934	1663	46	12782	2.00507	1	0.319251	37.1815
UP_SEQ_FEATURE	topological domain:Vesicular	11	0.411215	0.0307314	ENST00000020926, ENST00000261205, ENST00000011473, ENST00000373939, ENST00000361716, ENST00000286448, ENST00000054666, ENST00000318881, ENST00000306200, ENST00000236192, ENST00000377897	2579	39	19113	2.09029	1	0.885706	45.4797
INTERPRO	IPR001245:Tyrosine protein kinase	25	0.934579	0.0307464	ENST00000367921, ENST00000354719, ENST00000267079, ENST00000371079, ENST00000304053, ENST00000240851, ENST00000395223, ENST00000268035, ENST00000309100, ENST00000367385, ENST00000257290, ENST00000406359, ENST00000398015, ENST00000397091, ENST00000374625, ENST00000338983, ENST00000370895, ENST00000359834, ENST00000342788, ENST00000367623, ENST00000369327, ENST00000389048, ENST00000394480, ENST0000…	2296	118	16659	1.53722	1	0.841339	42.2355
UP_SEQ_FEATURE	zinc finger region:C2H2-type 8	71	2.65421	0.0307967	ENST00000392159, ENST00000391795, ENST00000336078, ENST00000398253, ENST00000389534, ENST00000396788, ENST00000332307, ENST00000379938, ENST00000356715, ENST00000389282, ENST00000230122, ENST00000318833, ENST00000368863, ENST00000299667, ENST00000395395, ENST00000291770, ENST00000360357, ENST00000278772, ENST00000314011, ENST00000343599, ENST00000311921, ENST00000372771, ENST00000379177, ENST0000…	2579	417	19113	1.26183	1	0.883428	45.5511
INTERPRO	IPR000210:BTB/POZ-like	35	1.30841	0.0308394	ENST00000394937, ENST00000398505, ENST00000257749, ENST00000325144, ENST00000359358, ENST00000311403, ENST00000230122, ENST00000379091, ENST00000396128, ENST00000242809, ENST00000331113, ENST00000258157, ENST00000369697, ENST00000356017, ENST00000367260, ENST00000282570, ENST00000405309, ENST00000367405, ENST00000286800, ENST00000334746, ENST00000316459, ENST00000379982, ENST00000319119, ENST0000…	2296	179	16659	1.4187	1	0.835142	42.3328
INTERPRO	IPR004843:Metallophosphoesterase	9	0.336449	0.0310605	ENST00000342462, ENST00000335007, ENST00000406655, ENST00000260803, ENST00000358117, ENST00000231504, ENST00000261660, ENST00000317235, ENST00000373546	2296	28	16659	2.33218	1	0.830276	42.5636
KEGG_PATHWAY	hsa05200:Pathways in cancer	57	2.13084	0.031218	ENST00000346618, ENST00000216373, ENST00000361099, ENST00000005257, ENST00000240851, ENST00000268035, ENST00000375276, ENST00000299767, ENST00000382642, ENST00000396473, ENST00000371199, ENST00000397091, ENST00000354336, ENST00000265165, ENST00000261023, ENST00000257309, ENST00000356142, ENST00000375815, ENST00000395925, ENST00000296575, ENST00000368975, ENST00000345392, ENST00000305786, ENST0000…	685	328	5085	1.29003	0.996887	0.302858	32.3876
GOTERM_CC_FAT	GO:0005883~neurofilament	4	0.149533	0.0323584	ENST00000248272, ENST00000369849, ENST00000380781, ENST00000357934	1663	6	12782	5.12407	1	0.328221	38.75
GOTERM_CC_FAT	GO:0005667~transcription factor complex	38	1.42056	0.0323604	ENST00000283875, ENST00000346618, ENST00000406072, ENST00000309964, ENST00000367866, ENST00000283921, ENST00000399275, ENST00000373482, ENST00000308304, ENST00000265963, ENST00000335681, ENST00000396190, ENST00000396473, ENST00000354452, ENST00000371432, ENST00000306139, ENST00000361642, ENST00000322886, ENST00000268489, ENST00000394595, ENST00000398417, ENST00000260926, ENST00000333725, ENST0000…	1663	210	12782	1.39082	1	0.32327	38.7518
GOTERM_BP_FAT	GO:0046324~regulation of glucose import	10	0.373832	0.0325882	ENST00000278379, ENST00000238738, ENST00000270364, ENST00000288266, ENST00000342788, ENST00000249822, ENST00000295797, ENST00000305123, ENST00000287878, ENST00000336483	1886	33	13528	2.17359	1	0.636981	45.9516
KEGG_PATHWAY	hsa04621:NOD-like receptor signaling pathway	15	0.560748	0.0328614	ENST00000342222, ENST00000334701, ENST00000367456, ENST00000299767, ENST00000378933, ENST00000377461, ENST00000215832, ENST00000310528, ENST00000369327, ENST00000373766, ENST00000366113, ENST00000313105, ENST00000371199, ENST00000300589, ENST00000380936	685	62	5085	1.79597	0.997715	0.300731	33.7893
GOTERM_BP_FAT	GO:0042384~cilium assembly	9	0.336449	0.0329756	ENST00000343648, ENST00000371117, ENST00000262135, ENST00000325596, ENST00000262095, ENST00000375735, ENST00000325083, ENST00000392663, ENST00000395101	1886	28	13528	2.30556	1	0.638582	46.352
GOTERM_BP_FAT	GO:0010647~positive regulation of cell communication	59	2.20561	0.0330556	ENST00000400137, ENST00000240851, ENST00000381950, ENST00000371018, ENST00000340541, ENST00000381918, ENST00000316059, ENST00000252723, ENST00000249075, ENST00000244869, ENST00000381298, ENST00000356017, ENST00000303660, ENST00000367456, ENST00000344775, ENST00000342788, ENST00000357387, ENST00000371060, ENST00000325658, ENST00000356142, ENST00000369271, ENST00000256646, ENST00000368975, ENST0000…	1886	329	13528	1.28632	1	0.636691	46.4344
SMART	SM00220:S_TKc	54	2.01869	0.0330585	ENST00000372010, ENST00000270112, ENST00000394524, ENST00000375300, ENST00000304987, ENST00000409947, ENST00000337174, ENST00000399799, ENST00000366920, ENST00000238616, ENST00000324198, ENST00000295797, ENST00000394763, ENST00000399503, ENST00000372201, ENST00000341681, ENST00000306156, ENST00000360772, ENST00000370689, ENST00000303622, ENST00000261716, ENST00000392533, ENST00000379565, ENST0000…	1458	259	9079	1.2983	0.999998	0.809032	37.3661
GOTERM_CC_FAT	GO:0005792~microsome	42	1.57009	0.0331158	ENST00000298552, ENST00000263672, ENST00000252669, ENST00000240285, ENST00000001146, ENST00000342222, ENST00000262225, ENST00000054666, ENST00000399114, ENST00000366690, ENST00000264276, ENST00000340800, ENST00000268035, ENST00000299767, ENST00000225726, ENST00000310430, ENST00000372980, ENST00000370558, ENST00000264904, ENST00000256637, ENST00000392185, ENST00000336356, ENST00000357033, ENST0000…	1663	237	12782	1.3621	1	0.324624	39.4606
KEGG_PATHWAY	hsa05216:Thyroid cancer	9	0.336449	0.033117	ENST00000369535, ENST00000263102, ENST00000396190, ENST00000215832, ENST00000396473, ENST00000240851, ENST00000367891, ENST00000265165, ENST00000369386	685	29	5085	2.3038	0.997822	0.288599	34.0049
GOTERM_BP_FAT	GO:0006366~transcription from RNA polymerase II promoter	44	1.64486	0.0332129	ENST00000361099, ENST00000283875, ENST00000346618, ENST00000337339, ENST00000240185, ENST00000305883, ENST00000368346, ENST00000395713, ENST00000307145, ENST00000371103, ENST00000250635, ENST00000226067, ENST00000324896, ENST00000379938, ENST00000374259, ENST00000237853, ENST00000265963, ENST00000243346, ENST00000321358, ENST00000264867, ENST00000396299, ENST00000231509, ENST00000300651, ENST0000…	1886	234	13528	1.34874	1	0.635692	46.5961
GOTERM_MF_FAT	GO:0046982~protein heterodimerization activity	40	1.49533	0.0333647	ENST00000282588, ENST00000270225, ENST00000342222, ENST00000391791, ENST00000361804, ENST00000361055, ENST00000231504, ENST00000325590, ENST00000256458, ENST00000374897, ENST00000305299, ENST00000257290, ENST00000396473, ENST00000354452, ENST00000340541, ENST00000380629, ENST00000379096, ENST00000331113, ENST00000260645, ENST00000329255, ENST00000406655, ENST00000340990, ENST00000357103, ENST0000…	1820	208	12983	1.37183	1	0.64559	42.6722
GOTERM_BP_FAT	GO:0009953~dorsal/ventral pattern formation	15	0.560748	0.0336504	ENST00000361443, ENST00000344094, ENST00000372037, ENST00000375735, ENST00000394767, ENST00000321322, ENST00000257430, ENST00000375276, ENST00000395101, ENST00000308304, ENST00000296575, ENST00000395925, ENST00000317483, ENST00000340188, ENST00000396190	1886	60	13528	1.79321	1	0.637833	47.0431
GOTERM_MF_FAT	GO:0004842~ubiquitin-protein ligase activity	30	1.1215	0.033691	ENST00000261537, ENST00000287156, ENST00000261359, ENST00000262650, ENST00000296933, ENST00000343106, ENST00000399816, ENST00000264033, ENST00000292211, ENST00000220959, ENST00000253815, ENST00000373910, ENST00000399503, ENST00000349606, ENST00000402508, ENST00000374819, ENST00000372899, ENST00000373926, ENST00000355619, ENST00000321458, ENST00000346166, ENST00000361582, ENST00000262435, ENST0000…	1820	147	12983	1.45582	1	0.640967	42.9888
INTERPRO	IPR006539:ATPase, P-type, phospholipid-translocating, flippase	6	0.224299	0.0337003	ENST00000368489, ENST00000381655, ENST00000311637, ENST00000381662, ENST00000327245, ENST00000283558	2296	14	16659	3.10957	1	0.847887	45.2523
UP_SEQ_FEATURE	domain:WW 2	9	0.336449	0.0339118	ENST00000262435, ENST00000164316, ENST00000410080, ENST00000368642, ENST00000317589, ENST00000262650, ENST00000263773, ENST00000330909, ENST00000403733	2579	29	19113	2.29997	1	0.904066	48.8532
UP_SEQ_FEATURE	domain:WW 1	9	0.336449	0.0339118	ENST00000262435, ENST00000164316, ENST00000410080, ENST00000368642, ENST00000317589, ENST00000262650, ENST00000263773, ENST00000330909, ENST00000403733	2579	29	19113	2.29997	1	0.904066	48.8532
UP_SEQ_FEATURE	domain:PAS 2	7	0.261682	0.0340204	ENST00000335681, ENST00000369208, ENST00000389708, ENST00000368975, ENST00000309964, ENST00000346562, ENST00000401808	2579	19	19113	2.73037	1	0.902303	48.9648
UP_SEQ_FEATURE	domain:PAS 1	7	0.261682	0.0340204	ENST00000335681, ENST00000369208, ENST00000389708, ENST00000368975, ENST00000309964, ENST00000346562, ENST00000401808	2579	19	19113	2.73037	1	0.902303	48.9648
UP_SEQ_FEATURE	repeat:HEAT 8	7	0.261682	0.0340204	ENST00000401558, ENST00000409915, ENST00000337273, ENST00000391791, ENST00000378629, ENST00000400555, ENST00000338205	2579	19	19113	2.73037	1	0.902303	48.9648
GOTERM_BP_FAT	GO:0016311~dephosphorylation	31	1.15888	0.0341064	ENST00000405954, ENST00000391886, ENST00000391791, ENST00000346299, ENST00000231504, ENST00000407343, ENST00000378551, ENST00000298573, ENST00000373546, ENST00000265562, ENST00000335007, ENST00000356505, ENST00000335183, ENST00000240101, ENST00000305921, ENST00000370125, ENST00000397611, ENST00000253801, ENST00000380825, ENST00000406655, ENST00000221086, ENST00000355585, ENST00000371953, ENST0000…	1886	154	13528	1.44389	1	0.640135	47.5052
UP_SEQ_FEATURE	domain:Fibronectin type-III 4	15	0.560748	0.034202	ENST00000381298, ENST00000336824, ENST00000379027, ENST00000338909, ENST00000263665, ENST00000321322, ENST00000286104, ENST00000371060, ENST00000401399, ENST00000263409, ENST00000356152, ENST00000389286, ENST00000367671, ENST00000322507, ENST00000397611	2579	62	19113	1.79299	1	0.901046	49.1509
GOTERM_MF_FAT	GO:0043565~sequence-specific DNA binding	102	3.81308	0.0342792	ENST00000292535, ENST00000383773, ENST00000373482, ENST00000397358, ENST00000266427, ENST00000231509, ENST00000368655, ENST00000340208, ENST00000371402, ENST00000303660, ENST00000286800, ENST00000374721, ENST00000371116, ENST00000338561, ENST00000368975, ENST00000314393, ENST00000340553, ENST00000388910, ENST00000377473, ENST00000360647, ENST00000330387, ENST00000367866, ENST00000283921, ENST0000…	1820	607	12983	1.19871	1	0.63936	43.5551
GOTERM_BP_FAT	GO:0045934~negative regulation of nucleobase, nucleoside, nucleotide and nucleic acid metabolic process	87	3.25234	0.0346283	ENST00000391947, ENST00000406072, ENST00000361055, ENST00000292535, ENST00000395713, ENST00000309060, ENST00000394166, ENST00000358465, ENST00000369467, ENST00000396473, ENST00000409747, ENST00000393593, ENST00000397311, ENST00000281321, ENST00000402157, ENST00000340208, ENST00000371432, ENST00000369964, ENST00000361642, ENST00000295859, ENST00000388901, ENST00000244869, ENST00000244769, ENST0000…	1886	512	13528	1.21882	1	0.643104	48.0295
GOTERM_MF_FAT	GO:0003707~steroid hormone receptor activity	13	0.485981	0.0347666	ENST00000333003, ENST00000330688, ENST00000367891, ENST00000396204, ENST00000361525, ENST00000383773, ENST00000291442, ENST00000396874, ENST00000394166, ENST00000338561, ENST00000342437, ENST00000231509, ENST00000339562	1820	49	12983	1.89257	1	0.636735	44.0203
GOTERM_BP_FAT	GO:0051172~negative regulation of nitrogen compound metabolic process	88	3.28972	0.0347947	ENST00000391947, ENST00000406072, ENST00000361055, ENST00000292535, ENST00000395713, ENST00000309060, ENST00000394166, ENST00000358465, ENST00000369467, ENST00000396473, ENST00000409747, ENST00000393593, ENST00000397311, ENST00000281321, ENST00000402157, ENST00000340208, ENST00000371432, ENST00000369964, ENST00000361642, ENST00000295859, ENST00000388901, ENST00000244869, ENST00000244769, ENST0000…	1886	519	13528	1.21621	1	0.642205	48.1956
GOTERM_BP_FAT	GO:0022402~cell cycle process	95	3.5514	0.0349183	ENST00000306467, ENST00000391947, ENST00000396525, ENST00000001146, ENST00000240185, ENST00000281189, ENST00000361804, ENST00000394524, ENST00000377814, ENST00000406175, ENST00000370007, ENST00000402045, ENST00000373546, ENST00000370754, ENST00000374259, ENST00000382642, ENST00000371157, ENST00000396473, ENST00000263754, ENST00000299351, ENST00000360416, ENST00000238616, ENST00000305921, ENST0000…	1886	565	13528	1.20605	1	0.640857	48.3187
GOTERM_BP_FAT	GO:0030031~cell projection assembly	19	0.71028	0.0350882	ENST00000233154, ENST00000262135, ENST00000367731, ENST00000322610, ENST00000375735, ENST00000336838, ENST00000392663, ENST00000395101, ENST00000356142, ENST00000399799, ENST00000343648, ENST00000371117, ENST00000354184, ENST00000325596, ENST00000262095, ENST00000355053, ENST00000325083, ENST00000360416, ENST00000268613	1886	83	13528	1.64198	1	0.64002	48.4874
GOTERM_BP_FAT	GO:0010171~body morphogenesis	6	0.224299	0.0352042	ENST00000257290, ENST00000368989, ENST00000301030, ENST00000373202, ENST00000279873, ENST00000356457	1886	14	13528	3.07408	1	0.638619	48.6023
GOTERM_BP_FAT	GO:0006376~mRNA splice site selection	6	0.224299	0.0352042	ENST00000369467, ENST00000357472, ENST00000244020, ENST00000261674, ENST00000258962, ENST00000344989	1886	14	13528	3.07408	1	0.638619	48.6023
GOTERM_BP_FAT	GO:0046716~muscle maintenance	6	0.224299	0.0352042	ENST00000395248, ENST00000390015, ENST00000265354, ENST00000257430, ENST00000370396, ENST00000357033	1886	14	13528	3.07408	1	0.638619	48.6023
UP_SEQ_FEATURE	domain:CTLH	5	0.186916	0.0353267	ENST00000295024, ENST00000011619, ENST00000352689, ENST00000397149, ENST00000369962	2579	10	19113	3.70551	1	0.906036	50.2894
GOTERM_BP_FAT	GO:0035148~tube lumen formation	12	0.448598	0.0355093	ENST00000298552, ENST00000264907, ENST00000399332, ENST00000261537, ENST00000303660, ENST00000376335, ENST00000369327, ENST00000370544, ENST00000375276, ENST00000313105, ENST00000262795, ENST00000358755	1886	44	13528	1.95623	1	0.639233	48.9033
UP_SEQ_FEATURE	domain:EGF-like 20; calcium-binding	4	0.149533	0.0357065	ENST00000256646, ENST00000389087, ENST00000261978, ENST00000393380	2579	6	19113	4.94067	1	0.906079	50.6684
GOTERM_BP_FAT	GO:0032956~regulation of actin cytoskeleton organization	20	0.747664	0.0358987	ENST00000233154, ENST00000409198, ENST00000298552, ENST00000238738, ENST00000380732, ENST00000336838, ENST00000392114, ENST00000239940, ENST00000234313, ENST00000357387, ENST00000372602, ENST00000389275, ENST00000356142, ENST00000284856, ENST00000350485, ENST00000294742, ENST00000298316, ENST00000380635, ENST00000377122, ENST00000399503	1886	89	13528	1.61188	1	0.640719	49.2851
BIOCARTA	h_rabPathway:Rab GTPases Mark Targets In The Endocytotic Machinery	6	0.224299	0.0360013	ENST00000261890, ENST00000262646, ENST00000366690, ENST00000273047, ENST00000409784, ENST00000336083	241	12	1437	2.98133	0.999903	0.90073	37.9305
GOTERM_MF_FAT	GO:0003774~motor activity	29	1.08411	0.0366088	ENST00000260363, ENST00000261864, ENST00000399378, ENST00000369977, ENST00000375735, ENST00000361804, ENST00000286452, ENST00000395101, ENST00000374403, ENST00000274203, ENST00000359388, ENST00000207437, ENST00000360416, ENST00000367731, ENST00000354685, ENST00000315264, ENST00000258198, ENST00000389744, ENST00000314395, ENST00000326682, ENST00000311202, ENST00000371737, ENST00000367350, ENST0000…	1820	142	12983	1.45684	1	0.648329	45.7466
INTERPRO	IPR003962:Fibronectin, type III subdomain	10	0.373832	0.0366352	ENST00000381298, ENST00000336824, ENST00000374625, ENST00000338909, ENST00000398015, ENST00000281821, ENST00000286104, ENST00000334709, ENST00000397611, ENST00000389286	2296	34	16659	2.13402	1	0.865295	48.102
UP_SEQ_FEATURE	active site:Proton acceptor	106	3.96262	0.0368379	ENST00000376926, ENST00000240285, ENST00000270112, ENST00000395248, ENST00000394524, ENST00000304987, ENST00000268035, ENST00000399799, ENST00000238616, ENST00000324198, ENST00000399503, ENST00000374625, ENST00000359834, ENST00000341681, ENST00000306156, ENST00000222002, ENST00000360772, ENST00000370689, ENST00000287675, ENST00000369327, ENST00000334651, ENST00000261716, ENST00000389048, ENST0000…	2579	658	19113	1.19387	1	0.91072	51.7811
GOTERM_MF_FAT	GO:0000287~magnesium ion binding	78	2.91589	0.0370807	ENST00000282588, ENST00000393445, ENST00000335255, ENST00000372010, ENST00000305963, ENST00000369871, ENST00000267079, ENST00000375300, ENST00000340800, ENST00000304987, ENST00000409947, ENST00000377205, ENST00000366920, ENST00000354853, ENST00000378386, ENST00000396573, ENST00000238616, ENST00000305921, ENST00000219334, ENST00000399503, ENST00000394880, ENST00000374574, ENST00000325658, ENST0000…	1820	452	12983	1.23101	1	0.645547	46.1807
KEGG_PATHWAY	hsa05214:Glioma	15	0.560748	0.0372349	ENST00000369535, ENST00000346618, ENST00000216373, ENST00000396535, ENST00000394524, ENST00000268035, ENST00000371953, ENST00000336483, ENST00000396473, ENST00000215832, ENST00000257290, ENST00000366539, ENST00000265734, ENST00000394763, ENST00000303531	685	63	5085	1.76747	0.998998	0.304748	37.3909
GOTERM_CC_FAT	GO:0031253~cell projection membrane	15	0.560748	0.037438	ENST00000278379, ENST00000369977, ENST00000392663, ENST00000257430, ENST00000234313, ENST00000355585, ENST00000375571, ENST00000343648, ENST00000305299, ENST00000396190, ENST00000392220, ENST00000359614, ENST00000332191, ENST00000263816, ENST00000340010	1663	65	12782	1.77372	1	0.353873	43.3707
GOTERM_BP_FAT	GO:0022604~regulation of cell morphogenesis	27	1.00935	0.0376546	ENST00000238738, ENST00000392177, ENST00000379027, ENST00000395248, ENST00000395223, ENST00000397492, ENST00000380781, ENST00000389275, ENST00000264907, ENST00000305299, ENST00000360416, ENST00000269141, ENST00000316059, ENST00000265362, ENST00000326018, ENST00000398417, ENST00000374625, ENST00000344094, ENST00000321867, ENST00000356444, ENST00000328345, ENST00000346166, ENST00000397283, ENST0000…	1886	131	13528	1.47837	1	0.656022	50.9733
INTERPRO	IPR019559:Cullin protein, neddylation domain	4	0.149533	0.0377721	ENST00000336592, ENST00000326335, ENST00000299351, ENST00000325222	2296	6	16659	4.83711	1	0.867759	49.1679
GOTERM_BP_FAT	GO:0007517~muscle organ development	40	1.49533	0.0378156	ENST00000298552, ENST00000409198, ENST00000406900, ENST00000400137, ENST00000357998, ENST00000375790, ENST00000390015, ENST00000264276, ENST00000230990, ENST00000286104, ENST00000330514, ENST00000239944, ENST00000374259, ENST00000394166, ENST00000207437, ENST00000354853, ENST00000360416, ENST00000340208, ENST00000341772, ENST00000316059, ENST00000249075, ENST00000216513, ENST00000357033, ENST0000…	1886	211	13528	1.35978	1	0.65506	51.1254
INTERPRO	IPR018379:BEN domain	5	0.186916	0.0378644	ENST00000380033, ENST00000370750, ENST00000344852, ENST00000393207, ENST00000398878	2296	10	16659	3.62783	1	0.862622	49.2535
INTERPRO	IPR006595:CTLH, C-terminal to LisH motif	5	0.186916	0.0378644	ENST00000295024, ENST00000011619, ENST00000352689, ENST00000397149, ENST00000369962	2296	10	16659	3.62783	1	0.862622	49.2535
GOTERM_CC_FAT	GO:0016327~apicolateral plasma membrane	21	0.785047	0.0379709	ENST00000336273, ENST00000368315, ENST00000265603, ENST00000368346, ENST00000257430, ENST00000358755, ENST00000299322, ENST00000264907, ENST00000371117, ENST00000396442, ENST00000389759, ENST00000164316, ENST00000396190, ENST00000340541, ENST00000317837, ENST00000394605, ENST00000368026, ENST00000262376, ENST00000406610, ENST00000330909, ENST00000216832	1663	102	12782	1.58243	1	0.352945	43.8362
INTERPRO	IPR001876:Zinc finger, RanBP2-type	8	0.299065	0.0383059	ENST00000391947, ENST00000401392, ENST00000367456, ENST00000283195, ENST00000254821, ENST00000380790, ENST00000378933, ENST00000295859	2296	24	16659	2.41855	1	0.860093	49.6611
GOTERM_BP_FAT	GO:0010627~regulation of protein kinase cascade	46	1.71963	0.0384828	ENST00000342222, ENST00000391791, ENST00000400137, ENST00000240851, ENST00000381950, ENST00000231504, ENST00000395629, ENST00000257724, ENST00000257430, ENST00000392692, ENST00000309100, ENST00000409947, ENST00000329138, ENST00000262348, ENST00000393221, ENST00000371018, ENST00000377461, ENST00000396190, ENST00000340541, ENST00000409584, ENST00000302345, ENST00000316059, ENST00000252723, ENST0000…	1886	249	13528	1.32511	1	0.659065	51.7509
GOTERM_BP_FAT	GO:0007010~cytoskeleton organization	75	2.80374	0.0386019	ENST00000306467, ENST00000269138, ENST00000233154, ENST00000260008, ENST00000380732, ENST00000005257, ENST00000340694, ENST00000295851, ENST00000395248, ENST00000361804, ENST00000392114, ENST00000234313, ENST00000239940, ENST00000380781, ENST00000370754, ENST00000399799, ENST00000264907, ENST00000270364, ENST00000376020, ENST00000360416, ENST00000295797, ENST00000354570, ENST00000352151, ENST0000…	1886	436	13528	1.23386	1	0.6577	51.8618
GOTERM_MF_FAT	GO:0019903~protein phosphatase binding	11	0.411215	0.038641	ENST00000355683, ENST00000396190, ENST00000369452, ENST00000268182, ENST00000373331, ENST00000376511, ENST00000269141, ENST00000371830, ENST00000336483, ENST00000357703, ENST00000399589	1820	39	12983	2.01202	1	0.653564	47.5928
UP_SEQ_FEATURE	repeat:HEAT 5	10	0.373832	0.0386911	ENST00000399362, ENST00000401558, ENST00000409915, ENST00000337273, ENST00000391791, ENST00000378629, ENST00000400555, ENST00000338205, ENST00000382233, ENST00000404125	2579	35	19113	2.11743	1	0.919015	53.5525
GOTERM_BP_FAT	GO:0048644~muscle organ morphogenesis	4	0.149533	0.0389264	ENST00000316059, ENST00000249075, ENST00000279873, ENST00000239944	1886	6	13528	4.7819	1	0.658329	52.1627
GOTERM_BP_FAT	GO:0007252~I-kappaB phosphorylation	4	0.149533	0.0389264	ENST00000342222, ENST00000369327, ENST00000397203, ENST00000374647	1886	6	13528	4.7819	1	0.658329	52.1627
GOTERM_MF_FAT	GO:0031267~small GTPase binding	22	0.82243	0.0389323	ENST00000302558, ENST00000409430, ENST00000357749, ENST00000372010, ENST00000016946, ENST00000368315, ENST00000379719, ENST00000264276, ENST00000392692, ENST00000309100, ENST00000402538, ENST00000254029, ENST00000379982, ENST00000397203, ENST00000399799, ENST00000011619, ENST00000305557, ENST00000329516, ENST00000283195, ENST00000369709, ENST00000352151, ENST00000361565, ENST00000370419, ENST0000…	1820	101	12983	1.55384	1	0.649104	47.8526
GOTERM_BP_FAT	GO:0010827~regulation of glucose transport	10	0.373832	0.0390229	ENST00000278379, ENST00000238738, ENST00000270364, ENST00000288266, ENST00000342788, ENST00000249822, ENST00000295797, ENST00000305123, ENST00000287878, ENST00000336483	1886	34	13528	2.10966	1	0.656767	52.2517
SP_PIR_KEYWORDS	host-virus interaction	50	1.86916	0.0393343	ENST00000283875, ENST00000361099, ENST00000005257, ENST00000337273, ENST00000292301, ENST00000259512, ENST00000257724, ENST00000262650, ENST00000396473, ENST00000263754, ENST00000409583, ENST00000299351, ENST00000380629, ENST00000368171, ENST00000249923, ENST00000344337, ENST00000371581, ENST00000261023, ENST00000360110, ENST00000360771, ENST00000261168, ENST00000354725, ENST00000368026, ENST0000…	2581	285	19235	1.30746	1	0.380819	45.1205
GOTERM_MF_FAT	GO:0050733~RS domain binding	4	0.149533	0.0394957	ENST00000337351, ENST00000369467, ENST00000381729, ENST00000344989	1820	6	12983	4.75568	1	0.647355	48.3516
GOTERM_BP_FAT	GO:0018105~peptidyl-serine phosphorylation	9	0.336449	0.0401567	ENST00000400485, ENST00000310430, ENST00000372806, ENST00000267079, ENST00000374990, ENST00000389467, ENST00000263802, ENST00000338368, ENST00000399503	1886	29	13528	2.22606	1	0.665016	53.2872
GOTERM_BP_FAT	GO:0043487~regulation of RNA stability	8	0.299065	0.0404181	ENST00000321358, ENST00000313899, ENST00000360249, ENST00000370995, ENST00000407627, ENST00000290341, ENST00000366525, ENST00000381826	1886	24	13528	2.39095	1	0.664992	53.5229
KEGG_PATHWAY	hsa04270:Vascular smooth muscle contraction	23	0.859813	0.0407248	ENST00000356641, ENST00000373975, ENST00000367270, ENST00000297323, ENST00000371904, ENST00000377276, ENST00000306156, ENST00000399589, ENST00000399799, ENST00000360772, ENST00000399089, ENST00000378641, ENST00000215832, ENST00000207437, ENST00000370689, ENST00000261207, ENST00000335007, ENST00000288139, ENST00000286548, ENST00000394697, ENST00000274629, ENST00000371890, ENST00000303531	685	112	5085	1.52444	0.999483	0.315012	40.1347
GOTERM_BP_FAT	GO:0051130~positive regulation of cellular component organization	35	1.30841	0.0407686	ENST00000233154, ENST00000238738, ENST00000298552, ENST00000005257, ENST00000261537, ENST00000257430, ENST00000234313, ENST00000396169, ENST00000380781, ENST00000336483, ENST00000305299, ENST00000310430, ENST00000399089, ENST00000264867, ENST00000350485, ENST00000264033, ENST00000393326, ENST00000316059, ENST00000298316, ENST00000295797, ENST00000244869, ENST00000399503, ENST00000326018, ENST0000…	1886	181	13528	1.38702	1	0.665787	53.8372
KEGG_PATHWAY	hsa04120:Ubiquitin mediated proteolysis	27	1.00935	0.0408235	ENST00000270225, ENST00000287156, ENST00000261359, ENST00000361055, ENST00000262650, ENST00000296933, ENST00000395187, ENST00000343106, ENST00000336592, ENST00000399816, ENST00000264033, ENST00000299351, ENST00000292211, ENST00000220959, ENST00000371199, ENST00000253815, ENST00000373910, ENST00000399503, ENST00000328392, ENST00000325222, ENST00000262435, ENST00000164316, ENST00000326335, ENST0000…	685	137	5085	1.463	0.999492	0.30318	40.2106
SP_PIR_KEYWORDS	integrin	11	0.411215	0.0408993	ENST00000282588, ENST00000394880, ENST00000256412, ENST00000222573, ENST00000409583, ENST00000398260, ENST00000261023, ENST00000359614, ENST00000262017, ENST00000360635, ENST00000378632	2581	41	19235	1.99946	1	0.387328	46.4422
GOTERM_BP_FAT	GO:0032446~protein modification by small protein conjugation	27	1.00935	0.0408996	ENST00000270225, ENST00000322652, ENST00000261537, ENST00000219627, ENST00000361055, ENST00000262650, ENST00000296933, ENST00000358465, ENST00000343106, ENST00000361367, ENST00000264033, ENST00000253815, ENST00000373910, ENST00000399503, ENST00000349606, ENST00000402508, ENST00000374819, ENST00000355619, ENST00000321458, ENST00000361582, ENST00000310421, ENST00000399332, ENST00000164316, ENST0000…	1886	132	13528	1.46717	1	0.66457	53.9541
UP_SEQ_FEATURE	repeat:HEAT 6	9	0.336449	0.0409544	ENST00000401558, ENST00000409915, ENST00000337273, ENST00000391791, ENST00000378629, ENST00000400555, ENST00000338205, ENST00000382233, ENST00000404125	2579	30	19113	2.2233	1	0.928365	55.6322
UP_SEQ_FEATURE	repeat:TPR 9	9	0.336449	0.0409544	ENST00000328459, ENST00000326682, ENST00000361367, ENST00000376646, ENST00000266712, ENST00000321196, ENST00000256062, ENST00000286104, ENST00000284320	2579	30	19113	2.2233	1	0.928365	55.6322
UP_SEQ_FEATURE	domain:JmjC	9	0.336449	0.0409544	ENST00000359246, ENST00000331397, ENST00000399787, ENST00000397311, ENST00000397478, ENST00000397560, ENST00000381309, ENST00000399251, ENST00000377967	2579	30	19113	2.2233	1	0.928365	55.6322
PIR_SUPERFAMILY	PIRSF037997:RNA-binding motif, single-stranded-interacting protein	3	0.11215	0.0411342	ENST00000383767, ENST00000262031, ENST00000348849	905	3	7396	8.17238	1	0.999998	48.1483
INTERPRO	IPR013088:Zinc finger, NHR/GATA-type	13	0.485981	0.0412474	ENST00000333003, ENST00000330688, ENST00000396204, ENST00000395713, ENST00000361525, ENST00000383773, ENST00000291442, ENST00000396874, ENST00000394166, ENST00000338561, ENST00000342437, ENST00000231509, ENST00000339562	2296	51	16659	1.84948	1	0.874787	52.2994
GOTERM_BP_FAT	GO:0030384~phosphoinositide metabolic process	17	0.635514	0.0413999	ENST00000230036, ENST00000368890, ENST00000234313, ENST00000355585, ENST00000314118, ENST00000354764, ENST00000371953, ENST00000392200, ENST00000336483, ENST00000296306, ENST00000378641, ENST00000377290, ENST00000389467, ENST00000376573, ENST00000333590, ENST00000395346, ENST00000357637	1886	73	13528	1.67039	1	0.666716	54.3982
GOTERM_BP_FAT	GO:0009791~post-embryonic development	17	0.635514	0.0413999	ENST00000392736, ENST00000344094, ENST00000357578, ENST00000239944, ENST00000393500, ENST00000225726, ENST00000357195, ENST00000400485, ENST00000352511, ENST00000374990, ENST00000368989, ENST00000286548, ENST00000379923, ENST00000361925, ENST00000373202, ENST00000279873, ENST00000339562	1886	73	13528	1.67039	1	0.666716	54.3982
UP_SEQ_FEATURE	repeat:HEAT 10	6	0.224299	0.0415295	ENST00000401558, ENST00000409915, ENST00000391791, ENST00000378629, ENST00000400555, ENST00000338205	2579	15	19113	2.9644	1	0.929115	56.1464
UP_SEQ_FEATURE	repeat:HEAT 9	6	0.224299	0.0415295	ENST00000401558, ENST00000409915, ENST00000391791, ENST00000378629, ENST00000400555, ENST00000338205	2579	15	19113	2.9644	1	0.929115	56.1464
SP_PIR_KEYWORDS	phosphotransferase	37	1.38318	0.0417187	ENST00000373975, ENST00000371244, ENST00000367921, ENST00000323584, ENST00000304053, ENST00000267079, ENST00000371079, ENST00000327299, ENST00000268035, ENST00000309100, ENST00000344484, ENST00000377276, ENST00000336483, ENST00000373449, ENST00000399799, ENST00000257290, ENST00000397277, ENST00000340829, ENST00000406359, ENST00000373766, ENST00000324198, ENST00000295797, ENST00000397091, ENST0000…	2581	201	19235	1.37186	1	0.388097	47.1224
GOTERM_BP_FAT	GO:0051301~cell division	53	1.98131	0.0417694	ENST00000380834, ENST00000281189, ENST00000361804, ENST00000377814, ENST00000389275, ENST00000323460, ENST00000399799, ENST00000371157, ENST00000360416, ENST00000378737, ENST00000238616, ENST00000366508, ENST00000256442, ENST00000282074, ENST00000276520, ENST00000375571, ENST00000371117, ENST00000378629, ENST00000371737, ENST00000406610, ENST00000366977, ENST00000260363, ENST00000200135, ENST0000…	1886	295	13528	1.28868	1	0.667655	54.7235
OMIM_DISEASE	Genome-wide association study of 14,000 cases of seven common diseases and 3,000 shared controls	8	0.299065	0.04208	ENST00000371002, ENST00000300087, ENST00000276925, ENST00000369386, ENST00000392018, ENST00000300589, ENST00000376630, ENST00000268349	457	27	3671	2.3801	1	1	47.9597
OMIM_DISEASE	Many sequence variants affecting diversity of adult human height	26	0.971963	0.0421112	ENST00000360359, ENST00000299293, ENST00000283147, ENST00000399378, ENST00000345080, ENST00000266427, ENST00000358387, ENST00000230122, ENST00000409401, ENST00000393126, ENST00000374686, ENST00000282701, ENST00000310827, ENST00000399468, ENST00000371432, ENST00000309027, ENST00000367731, ENST00000316981, ENST00000361794, ENST00000324689, ENST00000336775, ENST00000286744, ENST00000296575, ENST0000…	457	142	3671	1.4708	1	0.999975	47.9855
UP_SEQ_FEATURE	zinc finger region:C2H2-type 12	45	1.68224	0.0422662	ENST00000331162, ENST00000392159, ENST00000391795, ENST00000336078, ENST00000376954, ENST00000338230, ENST00000243961, ENST00000396403, ENST00000330346, ENST00000398253, ENST00000389534, ENST00000301215, ENST00000311437, ENST00000396788, ENST00000340674, ENST00000379938, ENST00000317656, ENST00000356715, ENST00000318833, ENST00000253144, ENST00000374686, ENST00000399468, ENST00000392287, ENST0000…	2579	252	19113	1.3234	1	0.930572	56.7969
OMIM_DISEASE	Genome-wide association study identifies new susceptibility loci for Crohn disease and implicates autophagy in disease pathogenesis	3	0.11215	0.0423893	ENST00000371002, ENST00000392018, ENST00000300589	457	3	3671	8.03282	1	0.999669	48.2145
UP_SEQ_FEATURE	repeat:HEAT 2	14	0.523364	0.0425716	ENST00000401558, ENST00000281189, ENST00000391791, ENST00000337273, ENST00000400555, ENST00000299192, ENST00000338368, ENST00000404125, ENST00000399362, ENST00000409915, ENST00000378629, ENST00000338205, ENST00000382233, ENST00000314797	2579	58	19113	1.78886	1	0.930072	57.0638
UP_SEQ_FEATURE	repeat:HEAT 1	14	0.523364	0.0425716	ENST00000401558, ENST00000281189, ENST00000391791, ENST00000337273, ENST00000400555, ENST00000299192, ENST00000338368, ENST00000404125, ENST00000399362, ENST00000409915, ENST00000378629, ENST00000338205, ENST00000382233, ENST00000314797	2579	58	19113	1.78886	1	0.930072	57.0638
GOTERM_MF_FAT	GO:0019208~phosphatase regulator activity	14	0.523364	0.0428537	ENST00000299293, ENST00000382597, ENST00000372686, ENST00000303660, ENST00000391791, ENST00000400555, ENST00000376511, ENST00000409137, ENST00000367584, ENST00000334756, ENST00000369452, ENST00000264977, ENST00000322896, ENST00000376763	1820	56	12983	1.78338	1	0.670936	51.2338
UP_SEQ_FEATURE	zinc finger region:C3H1-type 3	7	0.261682	0.0432182	ENST00000345429, ENST00000343936, ENST00000370857, ENST00000242351, ENST00000357472, ENST00000396516, ENST00000332127	2579	20	19113	2.59385	1	0.931083	57.6239
GOTERM_MF_FAT	GO:0016563~transcription activator activity	71	2.65421	0.0433154	ENST00000346618, ENST00000282892, ENST00000397492, ENST00000379938, ENST00000374259, ENST00000263754, ENST00000371432, ENST00000361642, ENST00000239882, ENST00000379177, ENST00000265165, ENST00000361272, ENST00000380790, ENST00000374721, ENST00000399157, ENST00000375370, ENST00000396137, ENST00000368975, ENST00000265495, ENST00000294740, ENST00000388910, ENST00000339562, ENST00000392913, ENST0000…	1820	410	12983	1.23532	1	0.668105	51.6181
GOTERM_BP_FAT	GO:0003001~generation of a signal involved in cell-cell signaling	19	0.71028	0.0433303	ENST00000334329, ENST00000380195, ENST00000344094, ENST00000369977, ENST00000399596, ENST00000304053, ENST00000399589, ENST00000303236, ENST00000261205, ENST00000220531, ENST00000373256, ENST00000352511, ENST00000378496, ENST00000395018, ENST00000263816, ENST00000395957, ENST00000394763, ENST00000370419, ENST00000219334	1886	85	13528	1.60334	1	0.678992	56.0737
PIR_SUPERFAMILY	PIRSF002512:Integrin_B	4	0.149533	0.0436068	ENST00000222573, ENST00000409583, ENST00000359614, ENST00000262017	905	7	7396	4.66993	1	0.999966	50.2
PIR_SUPERFAMILY	PIRSF000908:serine/threonine-protein phosphatase, conventional type	4	0.149533	0.0436068	ENST00000335007, ENST00000406655, ENST00000231504, ENST00000373546	905	7	7396	4.66993	1	0.999966	50.2
PIR_SUPERFAMILY	PIRSF002512:integrin, beta subunit	4	0.149533	0.0436068	ENST00000222573, ENST00000409583, ENST00000359614, ENST00000262017	905	7	7396	4.66993	1	0.999966	50.2
INTERPRO	IPR008957:Fibronectin, type III-like fold	35	1.30841	0.0437671	ENST00000378910, ENST00000336824, ENST00000379027, ENST00000321322, ENST00000268035, ENST00000291421, ENST00000286104, ENST00000401399, ENST00000263409, ENST00000356152, ENST00000305299, ENST00000400546, ENST00000367671, ENST00000298355, ENST00000406359, ENST00000398015, ENST00000281821, ENST00000397611, ENST00000381298, ENST00000374625, ENST00000338909, ENST00000263665, ENST00000298119, ENST0000…	2296	184	16659	1.38015	1	0.885066	54.4551
GOTERM_BP_FAT	GO:0001841~neural tube formation	11	0.411215	0.0438585	ENST00000298552, ENST00000264907, ENST00000399332, ENST00000261537, ENST00000303660, ENST00000376335, ENST00000369327, ENST00000370544, ENST00000375276, ENST00000313105, ENST00000358755	1886	40	13528	1.97253	1	0.681165	56.522
GOTERM_BP_FAT	GO:0042327~positive regulation of phosphorylation	21	0.785047	0.0443876	ENST00000392012, ENST00000398417, ENST00000381298, ENST00000344094, ENST00000372037, ENST00000357387, ENST00000396169, ENST00000374574, ENST00000383668, ENST00000357703, ENST00000394498, ENST00000374990, ENST00000357116, ENST00000316059, ENST00000252723, ENST00000249075, ENST00000025008, ENST00000300589, ENST00000405348, ENST00000287878, ENST00000244869	1886	97	13528	1.55289	1	0.683306	56.9666
GOTERM_BP_FAT	GO:0030098~lymphocyte differentiation	22	0.82243	0.0446644	ENST00000370629, ENST00000406072, ENST00000244745, ENST00000405309, ENST00000318796, ENST00000257430, ENST00000335712, ENST00000338368, ENST00000336483, ENST00000343305, ENST00000357195, ENST00000396190, ENST00000231228, ENST00000396473, ENST00000377795, ENST00000355691, ENST00000379096, ENST00000359614, ENST00000229335, ENST00000368171, ENST00000263851, ENST00000298171	1886	103	13528	1.53207	1	0.683311	57.1976
UP_SEQ_FEATURE	domain:Ig-like C2-type 4	17	0.635514	0.0446708	ENST00000378910, ENST00000261509, ENST00000370900, ENST00000338909, ENST00000263665, ENST00000359236, ENST00000321322, ENST00000401399, ENST00000356152, ENST00000393203, ENST00000360772, ENST00000305299, ENST00000257290, ENST00000316851, ENST00000400546, ENST00000332191, ENST00000271532	2579	76	19113	1.65773	1	0.935412	58.8568
UP_SEQ_FEATURE	zinc finger region:C2H2-type 13	37	1.38318	0.0447185	ENST00000392159, ENST00000391795, ENST00000338230, ENST00000330346, ENST00000243961, ENST00000396403, ENST00000398253, ENST00000389534, ENST00000301215, ENST00000311437, ENST00000396788, ENST00000340674, ENST00000379938, ENST00000356715, ENST00000318833, ENST00000374686, ENST00000399468, ENST00000392287, ENST00000291770, ENST00000351218, ENST00000268489, ENST00000395391, ENST00000359798, ENST0000…	2579	201	19113	1.36422	1	0.933867	58.8967
GOTERM_BP_FAT	GO:0035295~tube development	41	1.53271	0.0448939	ENST00000298552, ENST00000261537, ENST00000372037, ENST00000292535, ENST00000375276, ENST00000262795, ENST00000358755, ENST00000264907, ENST00000340188, ENST00000257290, ENST00000396190, ENST00000380959, ENST00000300651, ENST00000201015, ENST00000398417, ENST00000327443, ENST00000330688, ENST00000344094, ENST00000303660, ENST00000376335, ENST00000318796, ENST00000392663, ENST00000003084, ENST0000…	1886	220	13528	1.33676	1	0.682923	57.3881
GOTERM_BP_FAT	GO:0021915~neural tube development	16	0.598131	0.0449692	ENST00000298552, ENST00000262135, ENST00000261537, ENST00000303660, ENST00000344094, ENST00000376335, ENST00000369386, ENST00000370544, ENST00000375276, ENST00000358755, ENST00000264907, ENST00000399332, ENST00000395925, ENST00000340188, ENST00000369327, ENST00000313105	1886	68	13528	1.68773	1	0.681263	57.4504
GOTERM_BP_FAT	GO:0042325~regulation of phosphorylation	79	2.95327	0.0454242	ENST00000282588, ENST00000233154, ENST00000392012, ENST00000299293, ENST00000400137, ENST00000391791, ENST00000367080, ENST00000381950, ENST00000257724, ENST00000395629, ENST00000231504, ENST00000409947, ENST00000396169, ENST00000298573, ENST00000337174, ENST00000366920, ENST00000344120, ENST00000377795, ENST00000395358, ENST00000316059, ENST00000249075, ENST00000252723, ENST00000287878, ENST0000…	1886	466	13528	1.216	1	0.682748	57.8254
GOTERM_MF_FAT	GO:0005099~Ras GTPase activator activity	20	0.747664	0.0460559	ENST00000409939, ENST00000380732, ENST00000373643, ENST00000370331, ENST00000354200, ENST00000332776, ENST00000345122, ENST00000223865, ENST00000379237, ENST00000225235, ENST00000402538, ENST00000389275, ENST00000394453, ENST00000376840, ENST00000355235, ENST00000268182, ENST00000394449, ENST00000260526, ENST00000361170, ENST00000378004	1820	91	12983	1.56781	1	0.684323	53.8411
GOTERM_BP_FAT	GO:0031334~positive regulation of protein complex assembly	10	0.373832	0.0462675	ENST00000233154, ENST00000265354, ENST00000234313, ENST00000257430, ENST00000298316, ENST00000357387, ENST00000396169, ENST00000405348, ENST00000356142, ENST00000399503	1886	35	13528	2.04939	1	0.687347	58.512
GOTERM_BP_FAT	GO:0030900~forebrain development	30	1.1215	0.0466301	ENST00000298552, ENST00000306467, ENST00000373975, ENST00000299293, ENST00000375735, ENST00000311106, ENST00000308304, ENST00000394166, ENST00000340188, ENST00000396190, ENST00000380959, ENST00000286548, ENST00000360416, ENST00000263816, ENST00000392736, ENST00000278379, ENST00000326018, ENST00000262135, ENST00000344094, ENST00000303660, ENST00000265165, ENST00000342788, ENST00000328345, ENST0000…	1886	152	13528	1.41569	1	0.688016	58.8039
GOTERM_BP_FAT	GO:0048255~mRNA stabilization	6	0.224299	0.0469133	ENST00000321358, ENST00000313899, ENST00000407627, ENST00000290341, ENST00000366525, ENST00000381826	1886	15	13528	2.86914	1	0.688048	59.0306
GOTERM_BP_FAT	GO:0016079~synaptic vesicle exocytosis	6	0.224299	0.0469133	ENST00000220531, ENST00000380195, ENST00000344094, ENST00000378496, ENST00000395018, ENST00000370419	1886	15	13528	2.86914	1	0.688048	59.0306
GOTERM_BP_FAT	GO:0043489~RNA stabilization	6	0.224299	0.0469133	ENST00000321358, ENST00000313899, ENST00000407627, ENST00000290341, ENST00000366525, ENST00000381826	1886	15	13528	2.86914	1	0.688048	59.0306
INTERPRO	IPR013767:PAS fold	8	0.299065	0.0470853	ENST00000335681, ENST00000369208, ENST00000389708, ENST00000368975, ENST00000309964, ENST00000346562, ENST00000401808, ENST00000341724	2296	25	16659	2.32181	1	0.898299	57.154
INTERPRO	IPR002999:Tudor domain	8	0.299065	0.0470853	ENST00000368825, ENST00000264183, ENST00000373896, ENST00000380742, ENST00000380707, ENST00000354725, ENST00000381309, ENST00000395390, ENST00000374512	2296	25	16659	2.32181	1	0.898299	57.154
BIOCARTA	h_cdc42racPathway:Role of PI3K subunit p85 in regulation of Actin Organization and Cell Migration	5	0.186916	0.0478021	ENST00000223023, ENST00000257290, ENST00000229335, ENST00000336483, ENST00000356142	241	9	1437	3.31259	0.999996	0.915306	47.119
BIOCARTA	h_plk3Pathway:Regulation of cell cycle progression by Plk3	5	0.186916	0.0478021	ENST00000372201, ENST00000396473, ENST00000356505, ENST00000397492, ENST00000278916	241	9	1437	3.31259	0.999996	0.915306	47.119
GOTERM_CC_FAT	GO:0044459~plasma membrane part	312	11.6636	0.0478741	ENST00000299293, ENST00000360093, ENST00000340694, ENST00000324695, ENST00000336077, ENST00000381950, ENST00000234313, ENST00000264318, ENST00000375276, ENST00000239944, ENST00000263904, ENST00000383681, ENST00000262352, ENST00000376020, ENST00000342550, ENST00000225394, ENST00000392220, ENST00000377795, ENST00000326950, ENST00000405581, ENST00000396573, ENST00000394232, ENST00000341420, ENST0000…	1663	2203	12782	1.08855	1	0.418518	51.8622
GOTERM_MF_FAT	GO:0004012~phospholipid-translocating ATPase activity	6	0.224299	0.0478813	ENST00000368489, ENST00000381655, ENST00000311637, ENST00000381662, ENST00000327245, ENST00000283558	1820	15	12983	2.85341	1	0.692245	55.2681
GOTERM_MF_FAT	GO:0015247~aminophospholipid transporter activity	6	0.224299	0.0478813	ENST00000368489, ENST00000381655, ENST00000311637, ENST00000381662, ENST00000327245, ENST00000283558	1820	15	12983	2.85341	1	0.692245	55.2681
UP_SEQ_FEATURE	repeat:TPR 7	14	0.523364	0.0481138	ENST00000328459, ENST00000266712, ENST00000286104, ENST00000284320, ENST00000343648, ENST00000326682, ENST00000361367, ENST00000371795, ENST00000376646, ENST00000331397, ENST00000321196, ENST00000256062, ENST00000377967, ENST00000083182	2579	59	19113	1.75855	1	0.944939	61.6447
SP_PIR_KEYWORDS	ATP	42	1.57009	0.0481956	ENST00000260363, ENST00000373975, ENST00000371244, ENST00000367921, ENST00000304053, ENST00000267079, ENST00000371079, ENST00000327299, ENST00000268035, ENST00000309100, ENST00000344484, ENST00000377276, ENST00000374897, ENST00000373449, ENST00000399799, ENST00000257290, ENST00000397277, ENST00000340829, ENST00000406359, ENST00000324198, ENST00000295797, ENST00000397091, ENST00000359142, ENST0000…	2581	236	19235	1.3263	1	0.428525	52.2216
GOTERM_BP_FAT	GO:0060606~tube closure	9	0.336449	0.0483065	ENST00000298552, ENST00000264907, ENST00000399332, ENST00000303660, ENST00000376335, ENST00000370544, ENST00000375276, ENST00000313105, ENST00000358755	1886	30	13528	2.15186	1	0.696719	60.1286
GOTERM_BP_FAT	GO:0001843~neural tube closure	9	0.336449	0.0483065	ENST00000298552, ENST00000264907, ENST00000399332, ENST00000303660, ENST00000376335, ENST00000370544, ENST00000375276, ENST00000313105, ENST00000358755	1886	30	13528	2.15186	1	0.696719	60.1286
GOTERM_BP_FAT	GO:0032970~regulation of actin filament-based process	20	0.747664	0.0484331	ENST00000233154, ENST00000409198, ENST00000298552, ENST00000238738, ENST00000380732, ENST00000336838, ENST00000392114, ENST00000239940, ENST00000234313, ENST00000357387, ENST00000372602, ENST00000389275, ENST00000356142, ENST00000284856, ENST00000350485, ENST00000294742, ENST00000298316, ENST00000380635, ENST00000377122, ENST00000399503	1886	92	13528	1.55932	1	0.695503	60.227
UP_SEQ_FEATURE	compositionally biased region:Poly-Gln	29	1.08411	0.0484331	ENST00000280665, ENST00000263674, ENST00000309964, ENST00000375847, ENST00000330386, ENST00000251757, ENST00000341724, ENST00000394166, ENST00000389282, ENST00000302326, ENST00000360911, ENST00000371432, ENST00000258963, ENST00000380622, ENST00000330909, ENST00000268489, ENST00000244769, ENST00000329255, ENST00000370401, ENST00000223145, ENST00000328345, ENST00000393500, ENST00000359486, ENST0000…	2579	151	19113	1.42331	1	0.944493	61.894
SP_PIR_KEYWORDS	sh3 domain	38	1.42056	0.0487182	ENST00000233154, ENST00000409198, ENST00000295851, ENST00000342677, ENST00000402632, ENST00000367467, ENST00000395629, ENST00000325590, ENST00000269886, ENST00000309100, ENST00000360413, ENST00000262795, ENST00000389275, ENST00000263904, ENST00000370754, ENST00000336483, ENST00000281419, ENST00000370558, ENST00000372900, ENST00000345317, ENST00000392185, ENST00000378179, ENST00000301050, ENST0000…	2581	210	19235	1.34855	1	0.426597	52.6123
GOTERM_BP_FAT	GO:0030832~regulation of actin filament length	15	0.560748	0.0488406	ENST00000409198, ENST00000233154, ENST00000392114, ENST00000234313, ENST00000239940, ENST00000357387, ENST00000372602, ENST00000389275, ENST00000356142, ENST00000284856, ENST00000294742, ENST00000298316, ENST00000380635, ENST00000377122, ENST00000399503	1886	63	13528	1.70782	1	0.696439	60.5422
UP_SEQ_FEATURE	short sequence motif:Effector region	20	0.747664	0.0488637	ENST00000360299, ENST00000369535, ENST00000238738, ENST00000005257, ENST00000261890, ENST00000366690, ENST00000273047, ENST00000260056, ENST00000321437, ENST00000409784, ENST00000329286, ENST00000356142, ENST00000317483, ENST00000262646, ENST00000225973, ENST00000369709, ENST00000261263, ENST00000397762, ENST00000393436, ENST00000336083	2579	95	19113	1.56021	1	0.944428	62.2277
UP_SEQ_FEATURE	domain:Rho-GAP	15	0.560748	0.0489545	ENST00000380732, ENST00000261864, ENST00000320481, ENST00000361627, ENST00000373021, ENST00000345122, ENST00000360413, ENST00000336483, ENST00000367061, ENST00000314319, ENST00000264245, ENST00000358531, ENST00000260526, ENST00000312377, ENST00000378004	2579	65	19113	1.71023	1	0.943218	62.2977
SP_PIR_KEYWORDS	manganese	29	1.08411	0.0490459	ENST00000354300, ENST00000372037, ENST00000366672, ENST00000358117, ENST00000231504, ENST00000268035, ENST00000378551, ENST00000375826, ENST00000373546, ENST00000377657, ENST00000335007, ENST00000389467, ENST00000305921, ENST00000375011, ENST00000389063, ENST00000367434, ENST00000406655, ENST00000383131, ENST00000330062, ENST00000337179, ENST00000374574, ENST00000325658, ENST00000308120, ENST0000…	2581	152	19235	1.42187	1	0.423436	52.8558
UP_SEQ_FEATURE	domain:RanBD1 1	3	0.11215	0.0496582	ENST00000302558, ENST00000409630, ENST00000016946, ENST00000329516, ENST00000283195, ENST00000409776	2579	3	19113	7.41101	1	0.944083	62.8362
UP_SEQ_FEATURE	region of interest:Required for repressor activity	3	0.11215	0.0496582	ENST00000314393, ENST00000297857, ENST00000309060	2579	3	19113	7.41101	1	0.944083	62.8362
UP_SEQ_FEATURE	domain:RanBD1 2	3	0.11215	0.0496582	ENST00000302558, ENST00000409630, ENST00000016946, ENST00000329516, ENST00000283195, ENST00000409776	2579	3	19113	7.41101	1	0.944083	62.8362
UP_SEQ_FEATURE	region of interest:Required for nuclear localization	5	0.186916	0.0497217	ENST00000314393, ENST00000322610, ENST00000374001, ENST00000297857, ENST00000309060	2579	11	19113	3.36864	1	0.942798	62.8844
SMART	SM00726:UIM	8	0.299065	0.0505785	ENST00000258399, ENST00000377524, ENST00000265742, ENST00000263904, ENST00000380622, ENST00000329138, ENST00000261738, ENST00000351097	1458	22	9079	2.26437	1	0.896912	51.4388
BIOCARTA	h_myosinPathway:PKC-catalyzed phosphorylation of inhibitory phosphoprotein of myosin phosphatase	6	0.224299	0.0507491	ENST00000399799, ENST00000360772, ENST00000378641, ENST00000367270, ENST00000286548, ENST00000345122	241	13	1437	2.75199	0.999998	0.887798	49.2087
GOTERM_CC_FAT	GO:0043197~dendritic spine	10	0.373832	0.0508444	ENST00000278379, ENST00000392233, ENST00000367731, ENST00000340694, ENST00000381918, ENST00000360416, ENST00000264276, ENST00000341752, ENST00000361669, ENST00000331113	1663	38	12782	2.02266	1	0.432737	54.0523
GOTERM_CC_FAT	GO:0042589~zymogen granule membrane	4	0.149533	0.0512343	ENST00000303575, ENST00000262225, ENST00000399194, ENST00000273047	1663	7	12782	4.39206	1	0.42986	54.3328
OMIM_DISEASE	Association of systemic lupus erythematosus with C8orf13-BLK and ITGAM-ITGAX	5	0.186916	0.0514832	ENST00000394880, ENST00000343139, ENST00000357731, ENST00000397942, ENST00000357703	457	12	3671	3.34701	1	0.999599	55.2029
OMIM_DISEASE	Colorectal cancer	5	0.186916	0.0514832	ENST00000369535, ENST00000396190, ENST00000396473, ENST00000257430, ENST00000302475	457	12	3671	3.34701	1	0.999599	55.2029
INTERPRO	IPR015479:Transcription factor AF4	3	0.11215	0.0516916	ENST00000307808, ENST00000328469, ENST00000265343	2296	3	16659	7.25566	1	0.91516	60.6515
INTERPRO	IPR019486:Argonaute hook	3	0.11215	0.0516916	ENST00000395799, ENST00000335749, ENST00000400140	2296	3	16659	7.25566	1	0.91516	60.6515
GOTERM_MF_FAT	GO:0004721~phosphoprotein phosphatase activity	32	1.19626	0.0518947	ENST00000354300, ENST00000405954, ENST00000391886, ENST00000273062, ENST00000305786, ENST00000346299, ENST00000231504, ENST00000407343, ENST00000378551, ENST00000298573, ENST00000373546, ENST00000261207, ENST00000265562, ENST00000335007, ENST00000356505, ENST00000335183, ENST00000240101, ENST00000305921, ENST00000394763, ENST00000370125, ENST00000397611, ENST00000380825, ENST00000406655, ENST0000…	1820	165	12983	1.38347	1	0.715622	58.2614
SP_PIR_KEYWORDS	cell division	46	1.71963	0.0525801	ENST00000260363, ENST00000200135, ENST00000281189, ENST00000361804, ENST00000357464, ENST00000388975, ENST00000377814, ENST00000323460, ENST00000399362, ENST00000230859, ENST00000371157, ENST00000340829, ENST00000335007, ENST00000356505, ENST00000393929, ENST00000238616, ENST00000311086, ENST00000378737, ENST00000243706, ENST00000407911, ENST00000312377, ENST00000370125, ENST00000329047, ENST0000…	2581	264	19235	1.29855	1	0.441078	55.4088
GOTERM_BP_FAT	GO:0045597~positive regulation of cell differentiation	42	1.57009	0.0526353	ENST00000336824, ENST00000283147, ENST00000379027, ENST00000372037, ENST00000257430, ENST00000380781, ENST00000383668, ENST00000399275, ENST00000305299, ENST00000396190, ENST00000397277, ENST00000281321, ENST00000377795, ENST00000357116, ENST00000316059, ENST00000249075, ENST00000254958, ENST00000370452, ENST00000371432, ENST00000366113, ENST00000360458, ENST00000263851, ENST00000268489, ENST0000…	1886	229	13528	1.31555	1	0.721875	63.3654
GOTERM_BP_FAT	GO:0043087~regulation of GTPase activity	25	0.934579	0.052745	ENST00000298552, ENST00000380732, ENST00000373643, ENST00000354200, ENST00000332776, ENST00000264276, ENST00000325590, ENST00000379237, ENST00000402538, ENST00000281419, ENST00000310078, ENST00000355235, ENST00000225394, ENST00000394449, ENST00000369741, ENST00000370452, ENST00000409939, ENST00000357749, ENST00000370331, ENST00000357387, ENST00000223865, ENST00000225235, ENST00000376840, ENST0000…	1886	123	13528	1.4579	1	0.720523	63.4441
UP_SEQ_FEATURE	lipid moiety-binding region:S-geranylgeranyl cysteine	21	0.785047	0.0527889	ENST00000360299, ENST00000005257, ENST00000370982, ENST00000261890, ENST00000366690, ENST00000273047, ENST00000260056, ENST00000321437, ENST00000409784, ENST00000329286, ENST00000356142, ENST00000317483, ENST00000262646, ENST00000370641, ENST00000225973, ENST00000261263, ENST00000369709, ENST00000366598, ENST00000397762, ENST00000393436, ENST00000336083	2579	102	19113	1.5258	1	0.950948	65.1445
GOTERM_BP_FAT	GO:0010761~fibroblast migration	3	0.11215	0.0528174	ENST00000373202, ENST00000279873, ENST00000237937	1886	3	13528	7.17285	1	0.718923	63.496
GOTERM_BP_FAT	GO:0046838~phosphorylated carbohydrate dephosphorylation	3	0.11215	0.0528174	ENST00000253801, ENST00000355585, ENST00000371953	1886	3	13528	7.17285	1	0.718923	63.496
GOTERM_BP_FAT	GO:0070777~D-aspartate transport	3	0.11215	0.0528174	ENST00000278379, ENST00000262352, ENST00000381918	1886	3	13528	7.17285	1	0.718923	63.496
GOTERM_BP_FAT	GO:0070779~D-aspartate import	3	0.11215	0.0528174	ENST00000278379, ENST00000262352, ENST00000381918	1886	3	13528	7.17285	1	0.718923	63.496
GOTERM_BP_FAT	GO:0032212~positive regulation of telomere maintenance via telomerase	3	0.11215	0.0528174	ENST00000310430, ENST00000393326, ENST00000371627	1886	3	13528	7.17285	1	0.718923	63.496
GOTERM_BP_FAT	GO:0016331~morphogenesis of embryonic epithelium	14	0.523364	0.0530326	ENST00000298552, ENST00000254799, ENST00000261537, ENST00000303660, ENST00000376335, ENST00000370544, ENST00000375276, ENST00000262795, ENST00000358755, ENST00000264907, ENST00000399332, ENST00000396190, ENST00000369327, ENST00000313105	1886	58	13528	1.73138	1	0.718321	63.6497
GOTERM_BP_FAT	GO:0016197~endosome transport	14	0.523364	0.0530326	ENST00000286448, ENST00000264276, ENST00000225724, ENST00000272322, ENST00000392200, ENST00000397203, ENST00000329138, ENST00000379982, ENST00000376646, ENST00000256637, ENST00000263816, ENST00000393077, ENST00000377897, ENST00000393629	1886	58	13528	1.73138	1	0.718321	63.6497
GOTERM_BP_FAT	GO:0009205~purine ribonucleoside triphosphate metabolic process	24	0.897196	0.0530671	ENST00000238738, ENST00000342348, ENST00000261890, ENST00000395248, ENST00000369722, ENST00000218340, ENST00000381662, ENST00000344720, ENST00000283558, ENST00000393221, ENST00000392233, ENST00000368489, ENST00000392560, ENST00000233190, ENST00000371205, ENST00000381655, ENST00000355691, ENST00000359530, ENST00000367218, ENST00000311637, ENST00000327245, ENST00000393629, ENST00000287878, ENST0000…	1886	117	13528	1.47135	1	0.716477	63.6742
INTERPRO	IPR004254:Hly-III related	5	0.186916	0.053167	ENST00000340990, ENST00000360726, ENST00000357103, ENST00000395407, ENST00000262065	2296	11	16659	3.29803	1	0.91721	61.7135
INTERPRO	IPR002857:Zinc finger, CXXC-type	5	0.186916	0.053167	ENST00000373644, ENST00000394767, ENST00000328469, ENST00000397478, ENST00000353909	2296	11	16659	3.29803	1	0.91721	61.7135
GOTERM_MF_FAT	GO:0005127~ciliary neurotrophic factor receptor binding	3	0.11215	0.0533688	ENST00000381298, ENST00000316059, ENST00000263409	1820	3	12983	7.13352	1	0.719688	59.3128
GOTERM_BP_FAT	GO:0006511~ubiquitin-dependent protein catabolic process	44	1.64486	0.0534485	ENST00000395339, ENST00000311559, ENST00000332776, ENST00000259512, ENST00000262650, ENST00000299767, ENST00000393654, ENST00000334756, ENST00000343106, ENST00000336592, ENST00000318130, ENST00000299351, ENST00000220959, ENST00000338205, ENST00000407911, ENST00000253815, ENST00000322215, ENST00000373910, ENST00000358015, ENST00000226440, ENST00000399503, ENST00000402508, ENST00000394253, ENST0000…	1886	242	13528	1.30416	1	0.717036	63.945
GOTERM_BP_FAT	GO:0001775~cell activation	51	1.90654	0.0538117	ENST00000233154, ENST00000406072, ENST00000339924, ENST00000400137, ENST00000381950, ENST00000234313, ENST00000326176, ENST00000335712, ENST00000313871, ENST00000396473, ENST00000377795, ENST00000379096, ENST00000316059, ENST00000299667, ENST00000229335, ENST00000395957, ENST00000368171, ENST00000263851, ENST00000389939, ENST00000391728, ENST00000286448, ENST00000382002, ENST00000343305, ENST0000…	1886	287	13528	1.27462	1	0.717464	64.201
UP_SEQ_FEATURE	repeat:ANK 12	6	0.224299	0.0538983	ENST00000310430, ENST00000360839, ENST00000281131, ENST00000355288, ENST00000371627, ENST00000267116	2579	16	19113	2.77913	1	0.952749	65.9294
UP_SEQ_FEATURE	zinc finger region:C2H2-type 23	6	0.224299	0.0538983	ENST00000359798, ENST00000374686, ENST00000389534, ENST00000396788, ENST00000253159, ENST00000395391	2579	16	19113	2.77913	1	0.952749	65.9294
INTERPRO	IPR003347:Transcription factor jumonji/aspartyl beta-hydroxylase	9	0.336449	0.0543429	ENST00000359246, ENST00000331397, ENST00000399787, ENST00000397311, ENST00000397478, ENST00000397560, ENST00000381309, ENST00000399251, ENST00000377967	2296	31	16659	2.10648	1	0.917992	62.5406
GOTERM_BP_FAT	GO:0044042~glucan metabolic process	10	0.373832	0.054353	ENST00000253801, ENST00000284601, ENST00000381298, ENST00000323584, ENST00000335007, ENST00000390015, ENST00000287878, ENST00000389322, ENST00000323798, ENST00000361215	1886	36	13528	1.99246	1	0.719092	64.5795
GOTERM_BP_FAT	GO:0006073~cellular glucan metabolic process	10	0.373832	0.054353	ENST00000253801, ENST00000284601, ENST00000381298, ENST00000323584, ENST00000335007, ENST00000390015, ENST00000287878, ENST00000389322, ENST00000323798, ENST00000361215	1886	36	13528	1.99246	1	0.719092	64.5795
GOTERM_BP_FAT	GO:0048168~regulation of neuronal synaptic plasticity	10	0.373832	0.054353	ENST00000369535, ENST00000334329, ENST00000256495, ENST00000356090, ENST00000261890, ENST00000374625, ENST00000396573, ENST00000273047, ENST00000242480, ENST00000309007	1886	36	13528	1.99246	1	0.719092	64.5795
GOTERM_BP_FAT	GO:0010741~negative regulation of protein kinase cascade	10	0.373832	0.054353	ENST00000377461, ENST00000409584, ENST00000391791, ENST00000231504, ENST00000395629, ENST00000257430, ENST00000392533, ENST00000371953, ENST00000329138, ENST00000405348	1886	36	13528	1.99246	1	0.719092	64.5795
GOTERM_BP_FAT	GO:0031346~positive regulation of cell projection organization	12	0.448598	0.054729	ENST00000238738, ENST00000305299, ENST00000326018, ENST00000005257, ENST00000374990, ENST00000356444, ENST00000316059, ENST00000257430, ENST00000332191, ENST00000380781, ENST00000394480, ENST00000356142	1886	47	13528	1.83137	1	0.719589	64.8402
GOTERM_BP_FAT	GO:0048167~regulation of synaptic plasticity	15	0.560748	0.054819	ENST00000369535, ENST00000334329, ENST00000261890, ENST00000356090, ENST00000344094, ENST00000374625, ENST00000369977, ENST00000307630, ENST00000242480, ENST00000273047, ENST00000397492, ENST00000309007, ENST00000340188, ENST00000256495, ENST00000396573	1886	64	13528	1.68114	1	0.718171	64.9023
SMART	SM00399:ZnF_C4	13	0.485981	0.0549274	ENST00000333003, ENST00000330688, ENST00000367891, ENST00000396204, ENST00000361525, ENST00000383773, ENST00000291442, ENST00000396874, ENST00000394166, ENST00000338561, ENST00000342437, ENST00000231509, ENST00000339562	1458	46	9079	1.75981	1	0.892024	54.4446
GOTERM_MF_FAT	GO:0004879~ligand-dependent nuclear receptor activity	14	0.523364	0.0550011	ENST00000333003, ENST00000330688, ENST00000367891, ENST00000396204, ENST00000361525, ENST00000383773, ENST00000291442, ENST00000396874, ENST00000394166, ENST00000338561, ENST00000342437, ENST00000231509, ENST00000339562, ENST00000401808	1820	58	12983	1.72188	1	0.72463	60.448
GOTERM_BP_FAT	GO:0002244~hemopoietic progenitor cell differentiation	5	0.186916	0.0551018	ENST00000340188, ENST00000344094, ENST00000244745, ENST00000234313, ENST00000338368	1886	11	13528	3.26039	1	0.718049	65.0968
GOTERM_BP_FAT	GO:0021602~cranial nerve morphogenesis	5	0.186916	0.0551018	ENST00000395925, ENST00000374625, ENST00000398015, ENST00000242480, ENST00000396352	1886	11	13528	3.26039	1	0.718049	65.0968
GOTERM_CC_FAT	GO:0044456~synapse part	42	1.57009	0.0551268	ENST00000023897, ENST00000304053, ENST00000396140, ENST00000264276, ENST00000399194, ENST00000273047, ENST00000325590, ENST00000264318, ENST00000262795, ENST00000361669, ENST00000263635, ENST00000399589, ENST00000399166, ENST00000261205, ENST00000405581, ENST00000396573, ENST00000341752, ENST00000394232, ENST00000395957, ENST00000370419, ENST00000331113, ENST00000278379, ENST00000396535, ENST0000…	1663	246	12782	1.31226	1	0.448913	57.0467
GOTERM_MF_FAT	GO:0008565~protein transporter activity	19	0.71028	0.0552595	ENST00000401558, ENST00000344337, ENST00000393512, ENST00000379719, ENST00000337273, ENST00000366690, ENST00000337002, ENST00000284320, ENST00000380291, ENST00000368564, ENST00000261667, ENST00000264904, ENST00000377001, ENST00000369026, ENST00000263816, ENST00000393077, ENST00000361565, ENST00000219169, ENST00000256079	1820	87	12983	1.55789	1	0.720367	60.6249
INTERPRO	IPR013753:Ras	25	0.934579	0.0555855	ENST00000238738, ENST00000368322, ENST00000005257, ENST00000395590, ENST00000366690, ENST00000260056, ENST00000273047, ENST00000371675, ENST00000409784, ENST00000329286, ENST00000317483, ENST00000397762, ENST00000336083, ENST00000360299, ENST00000369535, ENST00000408997, ENST00000261890, ENST00000321437, ENST00000345122, ENST00000356142, ENST00000262646, ENST00000225973, ENST00000369709, ENST0000…	2296	125	16659	1.45113	1	0.918995	63.3962
PIR_SUPERFAMILY	PIRSF037037:Kelch-like_protein_gigaxonin	10	0.373832	0.0556634	ENST00000258157, ENST00000394937, ENST00000367260, ENST00000396128, ENST00000248272, ENST00000379483, ENST00000392647, ENST00000242809, ENST00000359358, ENST00000295568	905	41	7396	1.99326	1	0.999974	59.1606
SMART	SM00384:AT_hook	9	0.336449	0.0559033	ENST00000230122, ENST00000366508, ENST00000368346, ENST00000040738, ENST00000328469, ENST00000405309, ENST00000369964, ENST00000403681, ENST00000315596	1458	27	9079	2.07567	1	0.87261	55.095
UP_SEQ_FEATURE	cross-link:Glycyl lysine isopeptide (Lys-Gly) (interchain with G-Cter in NEDD8)	4	0.149533	0.056316	ENST00000336592, ENST00000326335, ENST00000299351, ENST00000325222	2579	7	19113	4.23486	1	0.957774	67.5822
UP_SEQ_FEATURE	region of interest:Protease	4	0.149533	0.056316	ENST00000370014, ENST00000321337, ENST00000339976, ENST00000323460	2579	7	19113	4.23486	1	0.957774	67.5822
UP_SEQ_FEATURE	domain:Ig-like 6	4	0.149533	0.056316	ENST00000379027, ENST00000297153, ENST00000286104, ENST00000399232	2579	7	19113	4.23486	1	0.957774	67.5822
UP_SEQ_FEATURE	zinc finger region:C2H2-type 6; atypical	4	0.149533	0.056316	ENST00000398505, ENST00000228437, ENST00000369888, ENST00000395391	2579	7	19113	4.23486	1	0.957774	67.5822
UP_SEQ_FEATURE	domain:EGF-like 18; calcium-binding	4	0.149533	0.056316	ENST00000256646, ENST00000389087, ENST00000261978, ENST00000404525	2579	7	19113	4.23486	1	0.957774	67.5822
SP_PIR_KEYWORDS	cell projection	37	1.38318	0.0566559	ENST00000392177, ENST00000356090, ENST00000331161, ENST00000369977, ENST00000295851, ENST00000260777, ENST00000375735, ENST00000322611, ENST00000380682, ENST00000233557, ENST00000272898, ENST00000344120, ENST00000366844, ENST00000372807, ENST00000377982, ENST00000341752, ENST00000242809, ENST00000319170, ENST00000331113, ENST00000262135, ENST00000349751, ENST00000366645, ENST00000336838, ENST0000…	2581	206	19235	1.33856	1	0.461004	58.1926
INTERPRO	IPR013105:Tetratricopeptide TPR2	8	0.299065	0.0570482	ENST00000328459, ENST00000343648, ENST00000409630, ENST00000310528, ENST00000362004, ENST00000321196, ENST00000409776, ENST00000256062, ENST00000284320	2296	26	16659	2.23251	1	0.920759	64.3798
GOTERM_BP_FAT	GO:0042113~B cell activation	17	0.635514	0.0571168	ENST00000389939, ENST00000406072, ENST00000370629, ENST00000318796, ENST00000335712, ENST00000338368, ENST00000336483, ENST00000343305, ENST00000313871, ENST00000396473, ENST00000396776, ENST00000292174, ENST00000379096, ENST00000345317, ENST00000229335, ENST00000359614, ENST00000298171	1886	76	13528	1.60445	1	0.729198	66.4534
SP_PIR_KEYWORDS	P-loop	23	0.859813	0.0571177	ENST00000360299, ENST00000260363, ENST00000391868, ENST00000369977, ENST00000267079, ENST00000327299, ENST00000366690, ENST00000273047, ENST00000260056, ENST00000286452, ENST00000409784, ENST00000356142, ENST00000374897, ENST00000373449, ENST00000351004, ENST00000262646, ENST00000286548, ENST00000309311, ENST00000306434, ENST00000298316, ENST00000392316, ENST00000336083, ENST00000366525	2581	116	19235	1.47766	1	0.458463	58.4976
GOTERM_BP_FAT	GO:0051174~regulation of phosphorus metabolic process	81	3.02804	0.0573167	ENST00000282588, ENST00000233154, ENST00000392012, ENST00000299293, ENST00000400137, ENST00000391791, ENST00000367080, ENST00000381950, ENST00000257724, ENST00000395629, ENST00000231504, ENST00000234313, ENST00000409947, ENST00000396169, ENST00000298573, ENST00000337174, ENST00000366920, ENST00000344120, ENST00000377795, ENST00000395358, ENST00000316059, ENST00000249075, ENST00000252723, ENST0000…	1886	485	13528	1.19794	1	0.7285	66.5853
GOTERM_BP_FAT	GO:0019220~regulation of phosphate metabolic process	81	3.02804	0.0573167	ENST00000282588, ENST00000233154, ENST00000392012, ENST00000299293, ENST00000400137, ENST00000391791, ENST00000367080, ENST00000381950, ENST00000257724, ENST00000395629, ENST00000231504, ENST00000234313, ENST00000409947, ENST00000396169, ENST00000298573, ENST00000337174, ENST00000366920, ENST00000344120, ENST00000377795, ENST00000395358, ENST00000316059, ENST00000249075, ENST00000252723, ENST0000…	1886	485	13528	1.19794	1	0.7285	66.5853
GOTERM_BP_FAT	GO:0009199~ribonucleoside triphosphate metabolic process	24	0.897196	0.0575691	ENST00000238738, ENST00000342348, ENST00000261890, ENST00000395248, ENST00000369722, ENST00000218340, ENST00000381662, ENST00000344720, ENST00000283558, ENST00000393221, ENST00000392233, ENST00000368489, ENST00000392560, ENST00000233190, ENST00000371205, ENST00000381655, ENST00000355691, ENST00000359530, ENST00000367218, ENST00000311637, ENST00000327245, ENST00000393629, ENST00000287878, ENST0000…	1886	118	13528	1.45889	1	0.728141	66.7511
GOTERM_BP_FAT	GO:0048705~skeletal system morphogenesis	23	0.859813	0.0579447	ENST00000245479, ENST00000260926, ENST00000344094, ENST00000329255, ENST00000301030, ENST00000321322, ENST00000396352, ENST00000357703, ENST00000395925, ENST00000257290, ENST00000352511, ENST00000368989, ENST00000374990, ENST00000373202, ENST00000279873, ENST00000371432, ENST00000201015, ENST00000237937, ENST00000361642, ENST00000216513, ENST00000325748, ENST00000357215, ENST00000388744	1886	112	13528	1.473	1	0.728563	66.9963
GOTERM_BP_FAT	GO:0045937~positive regulation of phosphate metabolic process	21	0.785047	0.0583591	ENST00000392012, ENST00000398417, ENST00000381298, ENST00000344094, ENST00000372037, ENST00000357387, ENST00000396169, ENST00000374574, ENST00000383668, ENST00000357703, ENST00000394498, ENST00000374990, ENST00000357116, ENST00000316059, ENST00000252723, ENST00000249075, ENST00000025008, ENST00000300589, ENST00000405348, ENST00000287878, ENST00000244869	1886	100	13528	1.5063	1	0.729223	67.2649
GOTERM_BP_FAT	GO:0010562~positive regulation of phosphorus metabolic process	21	0.785047	0.0583591	ENST00000392012, ENST00000398417, ENST00000381298, ENST00000344094, ENST00000372037, ENST00000357387, ENST00000396169, ENST00000374574, ENST00000383668, ENST00000357703, ENST00000394498, ENST00000374990, ENST00000357116, ENST00000316059, ENST00000252723, ENST00000249075, ENST00000025008, ENST00000300589, ENST00000405348, ENST00000287878, ENST00000244869	1886	100	13528	1.5063	1	0.729223	67.2649
UP_SEQ_FEATURE	zinc finger region:C2H2-type	12	0.448598	0.0585617	ENST00000367084, ENST00000330796, ENST00000322652, ENST00000396299, ENST00000319855, ENST00000318796, ENST00000396516, ENST00000381216, ENST00000347108, ENST00000393500, ENST00000345739, ENST00000383829	2579	49	19113	1.81494	1	0.961828	69.049
BBID	68.Mitogen_signaling_in_growth_control	4	0.149533	0.0589301	ENST00000360772, ENST00000215832, ENST00000395223, ENST00000399503	60	6	358	3.97778	0.987388	0.987388	46.8582
INTERPRO	IPR002343:Paraneoplastic encephalomyelitis antigen	4	0.149533	0.059439	ENST00000407627, ENST00000383767, ENST00000354440, ENST00000348849	2296	7	16659	4.14609	1	0.92561	65.934
INTERPRO	IPR001067:Nuclear translocator	4	0.149533	0.059439	ENST00000335681, ENST00000389708, ENST00000368975, ENST00000309964	2296	7	16659	4.14609	1	0.92561	65.934
INTERPRO	IPR010507:Zinc finger, MYM-type	4	0.149533	0.059439	ENST00000314607, ENST00000382909, ENST00000382874, ENST00000251757	2296	7	16659	4.14609	1	0.92561	65.934
INTERPRO	IPR016034:Phosphatidylinositol-4-phosphate 5-kinase, core, subgroup	4	0.149533	0.059439	ENST00000368890, ENST00000377290, ENST00000376573, ENST00000392200	2296	7	16659	4.14609	1	0.92561	65.934
INTERPRO	IPR012012:Integrin beta subunit, subgroup	4	0.149533	0.059439	ENST00000222573, ENST00000409583, ENST00000359614, ENST00000262017	2296	7	16659	4.14609	1	0.92561	65.934
GOTERM_MF_FAT	GO:0019888~protein phosphatase regulator activity	13	0.485981	0.0595694	ENST00000299293, ENST00000372686, ENST00000382597, ENST00000391791, ENST00000400555, ENST00000376511, ENST00000409137, ENST00000367584, ENST00000334756, ENST00000369452, ENST00000264977, ENST00000322896, ENST00000376763	1820	53	12983	1.74973	1	0.741847	63.4689
GOTERM_BP_FAT	GO:0007254~JNK cascade	14	0.523364	0.0596985	ENST00000378910, ENST00000354336, ENST00000391886, ENST00000338983, ENST00000267079, ENST00000395629, ENST00000257724, ENST00000309100, ENST00000409947, ENST00000341681, ENST00000366920, ENST00000025008, ENST00000392533, ENST00000399503	1886	59	13528	1.70203	1	0.735554	68.1189
GOTERM_MF_FAT	GO:0003924~GTPase activity	39	1.45794	0.0597519	ENST00000368322, ENST00000238738, ENST00000005257, ENST00000391868, ENST00000219627, ENST00000338626, ENST00000395590, ENST00000366690, ENST00000260056, ENST00000273047, ENST00000409784, ENST00000216554, ENST00000393926, ENST00000286548, ENST00000309311, ENST00000298316, ENST00000329047, ENST00000336083, ENST00000220325, ENST00000369535, ENST00000360299, ENST00000367731, ENST00000408997, ENST0000…	1820	211	12983	1.31852	1	0.737255	63.585
UP_SEQ_FEATURE	short sequence motif:SH3-binding	13	0.485981	0.0598973	ENST00000269138, ENST00000380732, ENST00000331161, ENST00000342677, ENST00000396140, ENST00000262795, ENST00000263441, ENST00000360265, ENST00000263102, ENST00000396444, ENST00000394020, ENST00000351354, ENST00000263816	2579	55	19113	1.75169	1	0.963599	69.8912
UP_SEQ_FEATURE	domain:AGC-kinase C-terminal	13	0.485981	0.0598973	ENST00000373975, ENST00000377276, ENST00000306156, ENST00000399799, ENST00000399089, ENST00000370689, ENST00000375946, ENST00000403625, ENST00000366539, ENST00000324198, ENST00000295797, ENST00000303531, ENST00000379565	2579	55	19113	1.75169	1	0.963599	69.8912
UP_SEQ_FEATURE	domain:Ig-like C2-type 5	13	0.485981	0.0598973	ENST00000378910, ENST00000261509, ENST00000370900, ENST00000263665, ENST00000321322, ENST00000401399, ENST00000360772, ENST00000305299, ENST00000393203, ENST00000316851, ENST00000257290, ENST00000400546, ENST00000332191	2579	55	19113	1.75169	1	0.963599	69.8912
UP_SEQ_FEATURE	compositionally biased region:Arg-rich	26	0.971963	0.0603152	ENST00000258704, ENST00000298097, ENST00000266589, ENST00000244227, ENST00000339351, ENST00000382387, ENST00000392567, ENST00000309100, ENST00000342415, ENST00000265872, ENST00000313871, ENST00000397333, ENST00000316059, ENST00000343269, ENST00000262056, ENST00000256429, ENST00000346166, ENST00000292123, ENST00000370947, ENST00000328252, ENST00000296575, ENST00000410105, ENST00000317020, ENST0000…	2579	135	19113	1.42731	1	0.96341	70.1503
KEGG_PATHWAY	hsa04130:SNARE interactions in vesicular transport	10	0.373832	0.0604744	ENST00000373939, ENST00000361716, ENST00000286448, ENST00000054666, ENST00000306200, ENST00000236192, ENST00000225724, ENST00000249647, ENST00000393077, ENST00000377897	685	38	5085	1.95352	0.999988	0.403129	53.6888
GOTERM_BP_FAT	GO:0006916~anti-apoptosis	38	1.42056	0.0605622	ENST00000342222, ENST00000261359, ENST00000268035, ENST00000395629, ENST00000299767, ENST00000266581, ENST00000378852, ENST00000370558, ENST00000335661, ENST00000380629, ENST00000340208, ENST00000397457, ENST00000268613, ENST00000395957, ENST00000306139, ENST00000295797, ENST00000371199, ENST00000263851, ENST00000370629, ENST00000344094, ENST00000353065, ENST00000356444, ENST00000369386, ENST0000…	1886	206	13528	1.32315	1	0.738854	68.6584
GOTERM_BP_FAT	GO:0031532~actin cytoskeleton reorganization	6	0.224299	0.0606588	ENST00000393221, ENST00000270364, ENST00000005257, ENST00000256720, ENST00000234313, ENST00000357387	1886	16	13528	2.68982	1	0.73754	68.7182
GOTERM_BP_FAT	GO:0046579~positive regulation of Ras protein signal transduction	6	0.224299	0.0606588	ENST00000369535, ENST00000256646, ENST00000369452, ENST00000264276, ENST00000252723, ENST00000356142	1886	16	13528	2.68982	1	0.73754	68.7182
SP_PIR_KEYWORDS	Immunoglobulin domain	76	2.84112	0.0609716	ENST00000339924, ENST00000402456, ENST00000336077, ENST00000278947, ENST00000284136, ENST00000394468, ENST00000399232, ENST00000356152, ENST00000383681, ENST00000305299, ENST00000393203, ENST00000360056, ENST00000342550, ENST00000409584, ENST00000374737, ENST00000368171, ENST00000410023, ENST00000397091, ENST00000397611, ENST00000381298, ENST00000370900, ENST00000264260, ENST00000338965, ENST0000…	2581	470	19235	1.20509	1	0.47576	60.9631
GOTERM_BP_FAT	GO:0002521~leukocyte differentiation	26	0.971963	0.0610271	ENST00000406072, ENST00000257430, ENST00000335712, ENST00000336483, ENST00000360249, ENST00000340188, ENST00000396190, ENST00000396473, ENST00000377795, ENST00000379096, ENST00000229335, ENST00000368171, ENST00000263851, ENST00000370629, ENST00000344094, ENST00000244745, ENST00000405309, ENST00000318796, ENST00000338368, ENST00000343305, ENST00000357195, ENST00000231228, ENST00000355691, ENST0000…	1886	131	13528	1.42362	1	0.737851	68.9451
GOTERM_BP_FAT	GO:0090003~regulation of establishment of protein localization to plasma membrane	4	0.149533	0.0611805	ENST00000238738, ENST00000288266, ENST00000295797, ENST00000336483	1886	7	13528	4.09877	1	0.736888	69.0392
GOTERM_BP_FAT	GO:0051150~regulation of smooth muscle cell differentiation	4	0.149533	0.0611805	ENST00000265354, ENST00000361642, ENST00000374259, ENST00000244869	1886	7	13528	4.09877	1	0.736888	69.0392
GOTERM_BP_FAT	GO:0046426~negative regulation of JAK-STAT cascade	4	0.149533	0.0611805	ENST00000391791, ENST00000231504, ENST00000329138, ENST00000405348	1886	7	13528	4.09877	1	0.736888	69.0392
SP_PIR_KEYWORDS	actin-binding	43	1.60748	0.061266	ENST00000394937, ENST00000409198, ENST00000261864, ENST00000340694, ENST00000369977, ENST00000392114, ENST00000239940, ENST00000367584, ENST00000395601, ENST00000372602, ENST00000360265, ENST00000370754, ENST00000274203, ENST00000307142, ENST00000392547, ENST00000264907, ENST00000366844, ENST00000376020, ENST00000394810, ENST00000377982, ENST00000360416, ENST00000372900, ENST00000357033, ENST0000…	2581	247	19235	1.29741	1	0.472201	61.1456
GOTERM_BP_FAT	GO:0001944~vasculature development	45	1.68224	0.0616098	ENST00000261537, ENST00000304053, ENST00000369426, ENST00000342320, ENST00000371880, ENST00000395223, ENST00000396352, ENST00000330514, ENST00000389275, ENST00000308304, ENST00000305299, ENST00000394166, ENST00000394498, ENST00000396190, ENST00000269141, ENST00000254958, ENST00000268613, ENST00000373202, ENST00000258963, ENST00000377966, ENST00000244869, ENST00000265162, ENST00000357749, ENST0000…	1886	251	13528	1.28597	1	0.73756	69.3011
SMART	SM00668:CTLH	5	0.186916	0.0618356	ENST00000295024, ENST00000011619, ENST00000352689, ENST00000397149, ENST00000369962	1458	10	9079	3.11351	1	0.877023	58.8665
GOTERM_MF_FAT	GO:0005247~voltage-gated chloride channel activity	6	0.224299	0.0618707	ENST00000374379, ENST00000376108, ENST00000237596, ENST00000339561, ENST00000312413, ENST00000395892	1820	16	12983	2.67507	1	0.744241	64.9073
GOTERM_MF_FAT	GO:0005545~phosphatidylinositol binding	6	0.224299	0.0618707	ENST00000261205, ENST00000233055, ENST00000317589, ENST00000341783, ENST00000388745, ENST00000336483	1820	16	12983	2.67507	1	0.744241	64.9073
GOTERM_MF_FAT	GO:0016308~1-phosphatidylinositol-4-phosphate 5-kinase activity	4	0.149533	0.0620379	ENST00000368890, ENST00000377290, ENST00000376573, ENST00000392200	1820	7	12983	4.0763	1	0.739711	65.0098
BBID	104.Insulin_signaling	6	0.224299	0.062369	ENST00000215832, ENST00000391728, ENST00000309311, ENST00000360110, ENST00000305123, ENST00000358178, ENST00000336483	60	14	358	2.55714	0.990311	0.901565	48.8451
GOTERM_BP_FAT	GO:0035282~segmentation	12	0.448598	0.0624287	ENST00000299293, ENST00000262135, ENST00000340188, ENST00000261537, ENST00000355930, ENST00000344094, ENST00000303660, ENST00000376691, ENST00000265165, ENST00000342320, ENST00000242480, ENST00000338368	1886	48	13528	1.79321	1	0.740491	69.7949
GOTERM_BP_FAT	GO:0001934~positive regulation of protein amino acid phosphorylation	19	0.71028	0.0638153	ENST00000392012, ENST00000398417, ENST00000381298, ENST00000344094, ENST00000372037, ENST00000357387, ENST00000396169, ENST00000374574, ENST00000383668, ENST00000357703, ENST00000374990, ENST00000357116, ENST00000316059, ENST00000249075, ENST00000252723, ENST00000025008, ENST00000300589, ENST00000405348, ENST00000287878	1886	89	13528	1.53128	1	0.746581	70.6138
PIR_SUPERFAMILY	PIRSF001710:Ras-related protein Rab	7	0.261682	0.0639732	ENST00000408997, ENST00000261890, ENST00000395590, ENST00000260056, ENST00000261263, ENST00000409784, ENST00000397762	905	24	7396	2.38361	1	0.999961	64.4319
PIR_SUPERFAMILY	PIRSF001711:ADP-ribosylation factor	7	0.261682	0.0639732	ENST00000391868, ENST00000295087, ENST00000373238, ENST00000256496, ENST00000398255, ENST00000298316, ENST00000336125, ENST00000356797	905	24	7396	2.38361	1	0.999961	64.4319
INTERPRO	IPR000330:SNF2-related	9	0.336449	0.0640542	ENST00000401392, ENST00000284049, ENST00000371122, ENST00000394196, ENST00000392913, ENST00000367503, ENST00000371327, ENST00000219084, ENST00000330386	2296	32	16659	2.04065	1	0.936621	68.755
GOTERM_MF_FAT	GO:0005097~Rab GTPase activator activity	12	0.448598	0.0644698	ENST00000409939, ENST00000370331, ENST00000373643, ENST00000354200, ENST00000355235, ENST00000332776, ENST00000394449, ENST00000223865, ENST00000379237, ENST00000225235, ENST00000394453, ENST00000376840	1820	48	12983	1.78338	1	0.748163	66.4679
KEGG_PATHWAY	hsa04340:Hedgehog signaling pathway	13	0.485981	0.0653558	ENST00000283147, ENST00000376335, ENST00000359867, ENST00000375276, ENST00000303052, ENST00000377276, ENST00000296933, ENST00000296575, ENST00000395925, ENST00000317483, ENST00000360683, ENST00000370689, ENST00000263816	685	56	5085	1.72328	0.999995	0.414235	56.572
UP_SEQ_FEATURE	region of interest:Hinge	7	0.261682	0.0658814	ENST00000338561, ENST00000330688, ENST00000231509, ENST00000342437, ENST00000396204, ENST00000367891, ENST00000371335	2579	22	19113	2.35805	1	0.972475	73.4051
SP_PIR_KEYWORDS	gtp-binding	55	2.05607	0.065985	ENST00000368322, ENST00000005257, ENST00000366690, ENST00000395590, ENST00000327299, ENST00000398255, ENST00000409784, ENST00000371675, ENST00000370007, ENST00000216554, ENST00000317483, ENST00000286548, ENST00000309311, ENST00000328902, ENST00000397762, ENST00000336083, ENST00000360299, ENST00000367731, ENST00000408997, ENST00000261890, ENST00000328469, ENST00000321437, ENST00000356142, ENST0000…	2581	329	19235	1.24586	1	0.493143	63.966
SP_PIR_KEYWORDS	tumor suppressor	26	0.971963	0.0659947	ENST00000298552, ENST00000341550, ENST00000311559, ENST00000367467, ENST00000257430, ENST00000299233, ENST00000375276, ENST00000393207, ENST00000396473, ENST00000302326, ENST00000295797, ENST00000377966, ENST00000356017, ENST00000276925, ENST00000374625, ENST00000371953, ENST00000280154, ENST00000354184, ENST00000228865, ENST00000392981, ENST00000345392, ENST00000369709, ENST00000302475, ENST0000…	2581	137	19235	1.41435	1	0.488028	63.9716
OMIM_DISEASE	A Genome-Wide Association Study of Schizophrenia Using Brain Activation as a Quantitative Phenotype	4	0.149533	0.0660911	ENST00000305299, ENST00000392745, ENST00000332191, ENST00000328345	457	8	3671	4.01641	1	0.999782	64.613
UP_SEQ_FEATURE	repeat:HEAT 3	12	0.448598	0.0663116	ENST00000399362, ENST00000401558, ENST00000409915, ENST00000337273, ENST00000391791, ENST00000378629, ENST00000281189, ENST00000400555, ENST00000338205, ENST00000382233, ENST00000314797, ENST00000404125	2579	50	19113	1.77864	1	0.972292	73.6421
INTERPRO	IPR001005:SANT, DNA-binding	12	0.448598	0.0663211	ENST00000286523, ENST00000264646, ENST00000399555, ENST00000371018, ENST00000371477, ENST00000370801, ENST00000371122, ENST00000328086, ENST00000339290, ENST00000372917, ENST00000330386, ENST00000381226	2296	49	16659	1.7769	1	0.939867	70.0586
KEGG_PATHWAY	hsa04916:Melanogenesis	20	0.747664	0.0664015	ENST00000369535, ENST00000330387, ENST00000265165, ENST00000369386, ENST00000394524, ENST00000297323, ENST00000358755, ENST00000377276, ENST00000378641, ENST00000351004, ENST00000396190, ENST00000215832, ENST00000313143, ENST00000370689, ENST00000286548, ENST00000394697, ENST00000357116, ENST00000309186, ENST00000394763, ENST00000303531	685	99	5085	1.49967	0.999996	0.406098	57.1678
UP_SEQ_FEATURE	DNA-binding region:A.T hook	5	0.186916	0.0668477	ENST00000359486, ENST00000230122, ENST00000366508, ENST00000040738, ENST00000405309	2579	12	19113	3.08792	1	0.972274	73.9347
UP_SEQ_FEATURE	domain:v-SNARE coiled-coil homology	5	0.186916	0.0668477	ENST00000361716, ENST00000286448, ENST00000054666, ENST00000236192, ENST00000396700	2579	12	19113	3.08792	1	0.972274	73.9347
UP_SEQ_FEATURE	domain:DRBM 2	5	0.186916	0.0668477	ENST00000318511, ENST00000360697, ENST00000355780, ENST00000371830, ENST00000325748	2579	12	19113	3.08792	1	0.972274	73.9347
UP_SEQ_FEATURE	DNA-binding region:A.T hook 2	5	0.186916	0.0668477	ENST00000368346, ENST00000328469, ENST00000369964, ENST00000403681, ENST00000315596	2579	12	19113	3.08792	1	0.972274	73.9347
UP_SEQ_FEATURE	DNA-binding region:A.T hook 1	5	0.186916	0.0668477	ENST00000368346, ENST00000328469, ENST00000369964, ENST00000403681, ENST00000315596	2579	12	19113	3.08792	1	0.972274	73.9347
UP_SEQ_FEATURE	domain:DRBM 1	5	0.186916	0.0668477	ENST00000318511, ENST00000360697, ENST00000355780, ENST00000371830, ENST00000325748	2579	12	19113	3.08792	1	0.972274	73.9347
UP_SEQ_FEATURE	site:Cleavage	15	0.560748	0.0676221	ENST00000398405, ENST00000327443, ENST00000370629, ENST00000344094, ENST00000326176, ENST00000331715, ENST00000360222, ENST00000302251, ENST00000280009, ENST00000340208, ENST00000379439, ENST00000265073, ENST00000398585, ENST00000370715, ENST00000397611	2579	68	19113	1.63478	1	0.97262	74.3519
UP_SEQ_FEATURE	domain:Thioredoxin	9	0.336449	0.067628	ENST00000358387, ENST00000246024, ENST00000299608, ENST00000281741, ENST00000340385, ENST00000375847, ENST00000374510, ENST00000217515, ENST00000267434	2579	33	19113	2.02119	1	0.971795	74.355
GOTERM_BP_FAT	GO:0009267~cellular response to starvation	9	0.336449	0.0676357	ENST00000350997, ENST00000396473, ENST00000344094, ENST00000406900, ENST00000395799, ENST00000371120, ENST00000392018, ENST00000374574, ENST00000405348	1886	32	13528	2.01736	1	0.765486	72.7628
GOTERM_CC_FAT	GO:0005795~Golgi stack	11	0.411215	0.0680063	ENST00000310421, ENST00000222145, ENST00000370423, ENST00000368890, ENST00000342677, ENST00000359930, ENST00000366672, ENST00000374466, ENST00000260056, ENST00000361781, ENST00000219334	1663	46	12782	1.83798	1	0.517197	64.992
GOTERM_BP_FAT	GO:0032147~activation of protein kinase activity	23	0.859813	0.0680843	ENST00000344094, ENST00000338983, ENST00000336838, ENST00000381950, ENST00000297323, ENST00000382002, ENST00000309100, ENST00000344484, ENST00000396169, ENST00000358598, ENST00000377276, ENST00000357703, ENST00000271426, ENST00000371117, ENST00000366920, ENST00000370689, ENST00000393682, ENST00000352511, ENST00000374990, ENST00000369327, ENST00000394697, ENST00000313105, ENST00000399503	1886	114	13528	1.44715	1	0.766048	73.0051
UP_SEQ_FEATURE	zinc finger region:RanBP2-type	6	0.224299	0.0681681	ENST00000391947, ENST00000401392, ENST00000367456, ENST00000380790, ENST00000378933, ENST00000295859	2579	17	19113	2.61565	1	0.97179	74.6422
INTERPRO	IPR013766:Thioredoxin domain	8	0.299065	0.0682183	ENST00000358387, ENST00000246024, ENST00000299608, ENST00000281741, ENST00000397457, ENST00000374510, ENST00000217515, ENST00000267434	2296	27	16659	2.14983	1	0.941941	71.1099
INTERPRO	IPR000961:AGC-kinase, C-terminal	13	0.485981	0.0682445	ENST00000373975, ENST00000377276, ENST00000306156, ENST00000399799, ENST00000399089, ENST00000370689, ENST00000375946, ENST00000403625, ENST00000366539, ENST00000324198, ENST00000295797, ENST00000303531, ENST00000379565	2296	55	16659	1.71497	1	0.939235	71.1242
INTERPRO	IPR000357:HEAT	13	0.485981	0.0682445	ENST00000281189, ENST00000391791, ENST00000337273, ENST00000400555, ENST00000315596, ENST00000338368, ENST00000404125, ENST00000399362, ENST00000409915, ENST00000378629, ENST00000303538, ENST00000389467, ENST00000338205	2296	55	16659	1.71497	1	0.939235	71.1242
GOTERM_CC_FAT	GO:0031256~leading edge membrane	7	0.261682	0.0686125	ENST00000278379, ENST00000305299, ENST00000369977, ENST00000355585, ENST00000234313, ENST00000332191, ENST00000359614	1663	23	12782	2.33925	1	0.514807	65.3298
GOTERM_BP_FAT	GO:0000122~negative regulation of transcription from RNA polymerase II promoter	47	1.75701	0.0687253	ENST00000391947, ENST00000322652, ENST00000336273, ENST00000360647, ENST00000379382, ENST00000406072, ENST00000305883, ENST00000375110, ENST00000292535, ENST00000371103, ENST00000308304, ENST00000394166, ENST00000355683, ENST00000396473, ENST00000396190, ENST00000354452, ENST00000281321, ENST00000393593, ENST00000397311, ENST00000340208, ENST00000333337, ENST00000369964, ENST00000361642, ENST0000…	1886	266	13528	1.26738	1	0.76759	73.3479
GOTERM_BP_FAT	GO:0006351~transcription, DNA-dependent	51	1.90654	0.0689558	ENST00000346618, ENST00000283875, ENST00000361099, ENST00000240185, ENST00000395713, ENST00000307145, ENST00000250635, ENST00000226067, ENST00000324896, ENST00000379938, ENST00000374259, ENST00000321358, ENST00000231509, ENST00000396473, ENST00000371471, ENST00000265343, ENST00000388901, ENST00000244869, ENST00000328469, ENST00000374574, ENST00000370544, ENST00000280614, ENST00000356248, ENST0000…	1886	292	13528	1.25279	1	0.767023	73.4701
INTERPRO	IPR006020:Phosphotyrosine interaction region	10	0.373832	0.0690335	ENST00000360359, ENST00000326018, ENST00000288266, ENST00000396535, ENST00000373643, ENST00000341752, ENST00000409580, ENST00000395629, ENST00000320816, ENST00000360635	2296	38	16659	1.90938	1	0.938492	71.5509
GOTERM_BP_FAT	GO:0007015~actin filament organization	16	0.598131	0.0691101	ENST00000392177, ENST00000233154, ENST00000380732, ENST00000223023, ENST00000368315, ENST00000340694, ENST00000295851, ENST00000395248, ENST00000286104, ENST00000356142, ENST00000309007, ENST00000392547, ENST00000376020, ENST00000397283, ENST00000367623, ENST00000295797	1886	72	13528	1.59397	1	0.766073	73.5517
SP_PIR_KEYWORDS	bromodomain	10	0.373832	0.0692103	ENST00000382422, ENST00000358465, ENST00000337303, ENST00000263754, ENST00000339594, ENST00000368346, ENST00000328469, ENST00000402157, ENST00000360911, ENST00000383829	2581	39	19235	1.91091	1	0.499907	65.7824
KEGG_PATHWAY	hsa04012:ErbB signaling pathway	18	0.672897	0.0692284	ENST00000369535, ENST00000233154, ENST00000216373, ENST00000354336, ENST00000372010, ENST00000396535, ENST00000395223, ENST00000342788, ENST00000394524, ENST00000230990, ENST00000336483, ENST00000215832, ENST00000264033, ENST00000367623, ENST00000366539, ENST00000394763, ENST00000303531, ENST00000244869	685	87	5085	1.53587	0.999998	0.406832	58.7411
KEGG_PATHWAY	hsa04210:Apoptosis	18	0.672897	0.0692284	ENST00000376926, ENST00000305786, ENST00000342222, ENST00000393012, ENST00000256458, ENST00000358598, ENST00000377276, ENST00000336483, ENST00000342550, ENST00000396473, ENST00000370689, ENST00000393682, ENST00000287675, ENST00000366539, ENST00000371199, ENST00000410023, ENST00000377036, ENST00000241261	685	87	5085	1.53587	0.999998	0.406832	58.7411
PIR_SUPERFAMILY	PIRSF005559:zinc finger protein ZFP-36	24	0.897196	0.0692932	ENST00000278772, ENST00000314011, ENST00000331162, ENST00000379177, ENST00000360338, ENST00000395402, ENST00000338230, ENST00000330346, ENST00000396403, ENST00000398253, ENST00000311437, ENST00000270649, ENST00000396965, ENST00000301310, ENST00000321545, ENST00000300540, ENST00000374641, ENST00000392298, ENST00000397165, ENST00000395395, ENST00000263095, ENST00000351218, ENST00000291770, ENST0000…	905	137	7396	1.43166	1	0.999922	67.4647
BIOCARTA	h_ephA4Pathway:Eph Kinases and ephrins support platelet aggregation	5	0.186916	0.0694986	ENST00000338626, ENST00000398015, ENST00000359614, ENST00000281821, ENST00000393436	241	10	1437	2.98133	1	0.925215	60.8173
GOTERM_BP_FAT	GO:0001822~kidney development	20	0.747664	0.069606	ENST00000298552, ENST00000262135, ENST00000398417, ENST00000330688, ENST00000389087, ENST00000272223, ENST00000265165, ENST00000257430, ENST00000322002, ENST00000395101, ENST00000371117, ENST00000395925, ENST00000237596, ENST00000352511, ENST00000374990, ENST00000373202, ENST00000332191, ENST00000279873, ENST00000381826, ENST00000388744	1886	96	13528	1.49434	1	0.766863	73.8121
GOTERM_BP_FAT	GO:0045165~cell fate commitment	27	1.00935	0.069614	ENST00000299293, ENST00000001146, ENST00000367866, ENST00000321322, ENST00000394166, ENST00000340188, ENST00000396473, ENST00000396190, ENST00000371432, ENST00000333337, ENST00000254958, ENST00000324324, ENST00000263851, ENST00000398417, ENST00000245479, ENST00000344094, ENST00000369386, ENST00000342788, ENST00000338368, ENST00000395925, ENST00000256646, ENST00000262095, ENST00000374990, ENST0000…	1886	139	13528	1.39329	1	0.765182	73.8163
GOTERM_BP_FAT	GO:0043254~regulation of protein complex assembly	19	0.71028	0.0698249	ENST00000233154, ENST00000392114, ENST00000257430, ENST00000234313, ENST00000357387, ENST00000396169, ENST00000372602, ENST00000375571, ENST00000389275, ENST00000356142, ENST00000284856, ENST00000261168, ENST00000294742, ENST00000265354, ENST00000298316, ENST00000401808, ENST00000380635, ENST00000405348, ENST00000399503	1886	90	13528	1.51427	1	0.764535	73.9263
INTERPRO	IPR000198:RhoGAP	15	0.560748	0.0702603	ENST00000380732, ENST00000261864, ENST00000320481, ENST00000361627, ENST00000373021, ENST00000345122, ENST00000360413, ENST00000336483, ENST00000367061, ENST00000314319, ENST00000264245, ENST00000358531, ENST00000260526, ENST00000312377, ENST00000378004	2296	67	16659	1.6244	1	0.93888	72.2026
INTERPRO	IPR013089:Kelch related	17	0.635514	0.0706246	ENST00000394937, ENST00000258157, ENST00000367260, ENST00000257749, ENST00000286800, ENST00000316459, ENST00000359358, ENST00000295568, ENST00000379091, ENST00000280098, ENST00000396128, ENST00000248272, ENST00000405977, ENST00000379483, ENST00000392647, ENST00000242809, ENST00000379485	2296	79	16659	1.56134	1	0.93709	72.3933
GOTERM_BP_FAT	GO:0006470~protein amino acid dephosphorylation	26	0.971963	0.0706794	ENST00000405954, ENST00000391886, ENST00000391791, ENST00000346299, ENST00000231504, ENST00000407343, ENST00000378551, ENST00000298573, ENST00000373546, ENST00000335007, ENST00000265562, ENST00000356505, ENST00000240101, ENST00000305921, ENST00000370125, ENST00000397611, ENST00000380825, ENST00000406655, ENST00000371953, ENST00000325658, ENST00000370396, ENST00000381801, ENST00000263708, ENST0000…	1886	133	13528	1.40221	1	0.767121	74.3676
SP_PIR_KEYWORDS	cell junction	65	2.42991	0.0707402	ENST00000340694, ENST00000264318, ENST00000262795, ENST00000264907, ENST00000399166, ENST00000396573, ENST00000394232, ENST00000370419, ENST00000380936, ENST00000396535, ENST00000265603, ENST00000378191, ENST00000286485, ENST00000275954, ENST00000371117, ENST00000295452, ENST00000393959, ENST00000318881, ENST00000293780, ENST00000368026, ENST00000249647, ENST00000361925, ENST00000378496, ENST0000…	2581	399	19235	1.21407	1	0.50271	66.6138
GOTERM_MF_FAT	GO:0003729~mRNA binding	15	0.560748	0.0707673	ENST00000254799, ENST00000282574, ENST00000313899, ENST00000256429, ENST00000370995, ENST00000258729, ENST00000290341, ENST00000281156, ENST00000347476, ENST00000407627, ENST00000374001, ENST00000379923, ENST00000360697, ENST00000245255, ENST00000409636	1820	66	12983	1.62125	1	0.775913	69.9831
GOTERM_BP_FAT	GO:0032886~regulation of microtubule-based process	12	0.448598	0.0708025	ENST00000399362, ENST00000306467, ENST00000401558, ENST00000399089, ENST00000368315, ENST00000396190, ENST00000369000, ENST00000372900, ENST00000257430, ENST00000375571, ENST00000405348, ENST00000370754	1886	49	13528	1.75662	1	0.76604	74.4305
UP_SEQ_FEATURE	zinc finger region:FYVE-type	10	0.373832	0.0712219	ENST00000315249, ENST00000347230, ENST00000233055, ENST00000377001, ENST00000388768, ENST00000392675, ENST00000296137, ENST00000392200, ENST00000370419, ENST00000329138	2579	39	19113	1.90026	1	0.975359	76.2093
INTERPRO	IPR001388:Synaptobrevin	5	0.186916	0.0713125	ENST00000361716, ENST00000286448, ENST00000054666, ENST00000236192, ENST00000396700	2296	12	16659	3.02319	1	0.936138	72.7502
INTERPRO	IPR001159:Double-stranded RNA binding	7	0.261682	0.0716833	ENST00000318511, ENST00000360697, ENST00000355780, ENST00000371830, ENST00000302350, ENST00000381729, ENST00000325748	2296	22	16659	2.30862	1	0.934386	72.9408
GOTERM_BP_FAT	GO:0001952~regulation of cell-matrix adhesion	8	0.299065	0.0716916	ENST00000298552, ENST00000380732, ENST00000262095, ENST00000268613, ENST00000265734, ENST00000371953, ENST00000389275, ENST00000336483	1886	27	13528	2.12529	1	0.76875	74.8811
SMART	SM00430:HOLI	13	0.485981	0.0727502	ENST00000333003, ENST00000330688, ENST00000367891, ENST00000396204, ENST00000361525, ENST00000383773, ENST00000291442, ENST00000396874, ENST00000394166, ENST00000338561, ENST00000342437, ENST00000231509, ENST00000339562	1458	48	9079	1.68649	1	0.898653	65.0486
SMART	SM00164:TBC	12	0.448598	0.0727549	ENST00000409939, ENST00000370331, ENST00000373643, ENST00000354200, ENST00000355235, ENST00000332776, ENST00000394449, ENST00000223865, ENST00000379237, ENST00000225235, ENST00000394453, ENST00000376840	1458	43	9079	1.73777	1	0.880667	65.0511
SP_PIR_KEYWORDS	motor protein	25	0.934579	0.0729185	ENST00000260363, ENST00000261864, ENST00000399378, ENST00000369977, ENST00000375735, ENST00000286452, ENST00000395101, ENST00000374403, ENST00000274203, ENST00000359388, ENST00000207437, ENST00000360416, ENST00000367731, ENST00000315264, ENST00000258198, ENST00000389744, ENST00000314395, ENST00000311202, ENST00000371737, ENST00000367350, ENST00000327794, ENST00000381103, ENST00000392316, ENST0000…	2581	132	19235	1.41147	1	0.508664	67.765
GOTERM_MF_FAT	GO:0042562~hormone binding	12	0.448598	0.0730681	ENST00000360249, ENST00000340990, ENST00000371581, ENST00000344775, ENST00000357103, ENST00000268035, ENST00000382002, ENST00000268613, ENST00000371060, ENST00000311106, ENST00000336483, ENST00000357703	1820	49	12983	1.74698	1	0.78198	71.1788
GOTERM_BP_FAT	GO:0045767~regulation of anti-apoptosis	10	0.373832	0.0731345	ENST00000381298, ENST00000305557, ENST00000370995, ENST00000406900, ENST00000374089, ENST00000342788, ENST00000263409, ENST00000389275, ENST00000397203, ENST00000405348	1886	38	13528	1.88759	1	0.774066	75.5964
GOTERM_MF_FAT	GO:0003727~single-stranded RNA binding	8	0.299065	0.0734274	ENST00000356731, ENST00000282574, ENST00000244769, ENST00000374001, ENST00000259997, ENST00000245255, ENST00000393290, ENST00000281156	1820	27	12983	2.11363	1	0.778744	71.3614
INTERPRO	IPR001806:Ras GTPase	26	0.971963	0.0734702	ENST00000238738, ENST00000368322, ENST00000005257, ENST00000395590, ENST00000366690, ENST00000260056, ENST00000273047, ENST00000371675, ENST00000409784, ENST00000329286, ENST00000317483, ENST00000397762, ENST00000336083, ENST00000360299, ENST00000369535, ENST00000408997, ENST00000261890, ENST00000321437, ENST00000345122, ENST00000356797, ENST00000356142, ENST00000262646, ENST00000225973, ENST0000…	2296	135	16659	1.39739	1	0.936252	73.8417
UP_SEQ_FEATURE	domain:LisH	8	0.299065	0.073569	ENST00000295024, ENST00000011619, ENST00000383032, ENST00000352689, ENST00000397149, ENST00000369962, ENST00000370007, ENST00000217964	2579	28	19113	2.11743	1	0.977608	77.3509
UP_SEQ_FEATURE	domain:Bromo	8	0.299065	0.073569	ENST00000382422, ENST00000358465, ENST00000263754, ENST00000339594, ENST00000368346, ENST00000402157, ENST00000360911, ENST00000383829	2579	28	19113	2.11743	1	0.977608	77.3509
GOTERM_BP_FAT	GO:0030838~positive regulation of actin filament polymerization	5	0.186916	0.0738145	ENST00000233154, ENST00000298316, ENST00000357387, ENST00000356142, ENST00000399503	1886	12	13528	2.98869	1	0.775645	75.9268
GOTERM_BP_FAT	GO:0048048~embryonic eye morphogenesis	5	0.186916	0.0738145	ENST00000338561, ENST00000299293, ENST00000330688, ENST00000327443, ENST00000361642	1886	12	13528	2.98869	1	0.775645	75.9268
GOTERM_CC_FAT	GO:0045121~membrane raft	26	0.971963	0.0739155	ENST00000238738, ENST00000378910, ENST00000282588, ENST00000373939, ENST00000372037, ENST00000241125, ENST00000273047, ENST00000374089, ENST00000392200, ENST00000220597, ENST00000399589, ENST00000367671, ENST00000398015, ENST00000264033, ENST00000268613, ENST00000357033, ENST00000344094, ENST00000342788, ENST00000374574, ENST00000262435, ENST00000252444, ENST00000392233, ENST00000394821, ENST0000…	1663	143	12782	1.39747	1	0.536569	68.158
GOTERM_CC_FAT	GO:0005881~cytoplasmic microtubule	6	0.224299	0.0741746	ENST00000399362, ENST00000269138, ENST00000355585, ENST00000257430, ENST00000361545, ENST00000375571	1663	18	12782	2.56204	1	0.532345	68.2905
GOTERM_BP_FAT	GO:0006903~vesicle targeting	7	0.261682	0.0749669	ENST00000391868, ENST00000344094, ENST00000303575, ENST00000249647, ENST00000377897, ENST00000314797, ENST00000249923	1886	22	13528	2.28227	1	0.779395	76.477
UP_SEQ_FEATURE	domain:SH3	32	1.19626	0.0750575	ENST00000409198, ENST00000295851, ENST00000342677, ENST00000402632, ENST00000367467, ENST00000395629, ENST00000269886, ENST00000325590, ENST00000309100, ENST00000360413, ENST00000262795, ENST00000263904, ENST00000389275, ENST00000370754, ENST00000336483, ENST00000281419, ENST00000370558, ENST00000372900, ENST00000345317, ENST00000392185, ENST00000378179, ENST00000301050, ENST00000377524, ENST0000…	2579	177	19113	1.33984	1	0.978671	78.0477
SP_PIR_KEYWORDS	thiol protease	24	0.897196	0.0751339	ENST00000367084, ENST00000394253, ENST00000366873, ENST00000311559, ENST00000332776, ENST00000393012, ENST00000371120, ENST00000393654, ENST00000323460, ENST00000345125, ENST00000351097, ENST00000258399, ENST00000396444, ENST00000310421, ENST00000270364, ENST00000269919, ENST00000312010, ENST00000370014, ENST00000321337, ENST00000339976, ENST00000399455, ENST00000380324, ENST00000380622, ENST0000…	2581	126	19235	1.41953	1	0.514589	68.8979
PIR_SUPERFAMILY	PIRSF500923:eukaryotic translation initiation factor 2C (eIF2C )	3	0.11215	0.0756512	ENST00000220592, ENST00000373204, ENST00000373210	905	4	7396	6.12928	1	0.999884	70.7716
PIR_SUPERFAMILY	PIRSF005698:interleukin-1 receptor type I	3	0.11215	0.0756512	ENST00000342550, ENST00000409584, ENST00000410023	905	4	7396	6.12928	1	0.999884	70.7716
PIR_SUPERFAMILY	PIRSF009286:argonaute family proteins	3	0.11215	0.0756512	ENST00000220592, ENST00000373204, ENST00000373210	905	4	7396	6.12928	1	0.999884	70.7716
GOTERM_BP_FAT	GO:0060562~epithelial tube morphogenesis	15	0.560748	0.0756858	ENST00000298552, ENST00000398417, ENST00000261537, ENST00000303660, ENST00000376335, ENST00000370544, ENST00000375276, ENST00000262795, ENST00000358755, ENST00000264907, ENST00000399332, ENST00000395925, ENST00000369327, ENST00000313105, ENST00000388744	1886	67	13528	1.60586	1	0.78108	76.8141
GOTERM_BP_FAT	GO:0042516~regulation of tyrosine phosphorylation of Stat3 protein	6	0.224299	0.0764362	ENST00000381298, ENST00000391791, ENST00000316059, ENST00000231504, ENST00000249075, ENST00000357703	1886	17	13528	2.5316	1	0.782881	77.1613
GOTERM_BP_FAT	GO:0035195~gene silencing by miRNA	6	0.224299	0.0764362	ENST00000220592, ENST00000371541, ENST00000395799, ENST00000345080, ENST00000373204, ENST00000373210	1886	17	13528	2.5316	1	0.782881	77.1613
GOTERM_BP_FAT	GO:0018205~peptidyl-lysine modification	6	0.224299	0.0764362	ENST00000406072, ENST00000406900, ENST00000263754, ENST00000355691, ENST00000346806, ENST00000295822	1886	17	13528	2.5316	1	0.782881	77.1613
GOTERM_BP_FAT	GO:0051057~positive regulation of small GTPase mediated signal transduction	6	0.224299	0.0764362	ENST00000369535, ENST00000256646, ENST00000369452, ENST00000264276, ENST00000252723, ENST00000356142	1886	17	13528	2.5316	1	0.782881	77.1613
GOTERM_BP_FAT	GO:0034199~activation of protein kinase A activity	6	0.224299	0.0764362	ENST00000271426, ENST00000370689, ENST00000394697, ENST00000297323, ENST00000358598, ENST00000377276	1886	17	13528	2.5316	1	0.782881	77.1613
GOTERM_BP_FAT	GO:0031669~cellular response to nutrient levels	11	0.411215	0.0770798	ENST00000350997, ENST00000396473, ENST00000344094, ENST00000276925, ENST00000406900, ENST00000395799, ENST00000371120, ENST00000392018, ENST00000374574, ENST00000371060, ENST00000405348	1886	44	13528	1.79321	1	0.784176	77.455
SMART	SM00547:ZnF_RBZ	8	0.299065	0.0771201	ENST00000391947, ENST00000401392, ENST00000367456, ENST00000283195, ENST00000254821, ENST00000380790, ENST00000378933, ENST00000295859	1458	24	9079	2.07567	1	0.878527	67.2725
SP_PIR_KEYWORDS	unfolded protein response	7	0.261682	0.0776583	ENST00000303236, ENST00000367084, ENST00000330387, ENST00000318130, ENST00000300302, ENST00000259512, ENST00000261942	2581	23	19235	2.26816	1	0.521769	70.1433
GOTERM_BP_FAT	GO:0009144~purine nucleoside triphosphate metabolic process	24	0.897196	0.0782644	ENST00000238738, ENST00000342348, ENST00000261890, ENST00000395248, ENST00000369722, ENST00000218340, ENST00000381662, ENST00000344720, ENST00000283558, ENST00000393221, ENST00000392233, ENST00000368489, ENST00000392560, ENST00000233190, ENST00000371205, ENST00000381655, ENST00000355691, ENST00000359530, ENST00000367218, ENST00000311637, ENST00000327245, ENST00000393629, ENST00000287878, ENST0000…	1886	122	13528	1.41105	1	0.787835	77.9864
UP_SEQ_FEATURE	domain:EGF-like 2	18	0.672897	0.0784582	ENST00000377561, ENST00000261349, ENST00000358144, ENST00000389087, ENST00000361833, ENST00000246006, ENST00000261978, ENST00000393380, ENST00000367397, ENST00000296575, ENST00000256646, ENST00000367671, ENST00000405581, ENST00000406359, ENST00000341772, ENST00000260147, ENST00000404525, ENST00000254958, ENST00000263816	2579	88	19113	1.51589	1	0.981631	79.5642
INTERPRO	IPR011991:Winged helix repressor DNA-binding	34	1.27103	0.0785479	ENST00000346618, ENST00000234313, ENST00000392200, ENST00000374259, ENST00000312239, ENST00000296839, ENST00000382500, ENST00000266427, ENST00000336592, ENST00000393593, ENST00000299351, ENST00000395358, ENST00000372573, ENST00000287239, ENST00000322886, ENST00000239882, ENST00000388901, ENST00000242066, ENST00000318796, ENST00000317318, ENST00000367021, ENST00000393500, ENST00000258735, ENST0000…	2296	187	16659	1.31921	1	0.945397	76.2497
GOTERM_BP_FAT	GO:0060271~cilium morphogenesis	9	0.336449	0.0788509	ENST00000343648, ENST00000371117, ENST00000262135, ENST00000325596, ENST00000262095, ENST00000375735, ENST00000325083, ENST00000392663, ENST00000395101	1886	33	13528	1.95623	1	0.788823	78.2451
GOTERM_BP_FAT	GO:0014020~primary neural tube formation	9	0.336449	0.0788509	ENST00000298552, ENST00000264907, ENST00000399332, ENST00000303660, ENST00000376335, ENST00000370544, ENST00000375276, ENST00000313105, ENST00000358755	1886	33	13528	1.95623	1	0.788823	78.2451
GOTERM_BP_FAT	GO:0043066~negative regulation of apoptosis	60	2.24299	0.079215	ENST00000268035, ENST00000395629, ENST00000380781, ENST00000299767, ENST00000389275, ENST00000361781, ENST00000399799, ENST00000396473, ENST00000370558, ENST00000377795, ENST00000380629, ENST00000256637, ENST00000340208, ENST00000397457, ENST00000316059, ENST00000295797, ENST00000395957, ENST00000371199, ENST00000263851, ENST00000406655, ENST00000353065, ENST00000356444, ENST00000382002, ENST0000…	1886	354	13528	1.21574	1	0.78884	78.4042
GOTERM_MF_FAT	GO:0003779~actin binding	56	2.09346	0.0793626	ENST00000409198, ENST00000260008, ENST00000340694, ENST00000395248, ENST00000369977, ENST00000392114, ENST00000239940, ENST00000397492, ENST00000370754, ENST00000307142, ENST00000264907, ENST00000399166, ENST00000376020, ENST00000394810, ENST00000360416, ENST00000352151, ENST00000357033, ENST00000337777, ENST00000223023, ENST00000380176, ENST00000358056, ENST00000368635, ENST00000360772, ENST0000…	1820	326	12983	1.22539	1	0.800479	74.2253
GOTERM_MF_FAT	GO:0019902~phosphatase binding	11	0.411215	0.0793741	ENST00000355683, ENST00000396190, ENST00000369452, ENST00000268182, ENST00000373331, ENST00000376511, ENST00000269141, ENST00000371830, ENST00000336483, ENST00000357703, ENST00000399589	1820	44	12983	1.78338	1	0.795881	74.2306
GOTERM_BP_FAT	GO:0031399~regulation of protein modification process	51	1.90654	0.079395	ENST00000392012, ENST00000391791, ENST00000400137, ENST00000381950, ENST00000231504, ENST00000395629, ENST00000257724, ENST00000396169, ENST00000409947, ENST00000395358, ENST00000316059, ENST00000252723, ENST00000249075, ENST00000407911, ENST00000287878, ENST00000373910, ENST00000399503, ENST00000381298, ENST00000335877, ENST00000303660, ENST00000256442, ENST00000328469, ENST00000357387, ENST0000…	1886	295	13528	1.24005	1	0.788064	78.4825
GOTERM_BP_FAT	GO:0022403~cell cycle phase	69	2.57944	0.0798455	ENST00000306467, ENST00000001146, ENST00000240185, ENST00000281189, ENST00000361804, ENST00000394524, ENST00000377814, ENST00000406175, ENST00000370007, ENST00000402045, ENST00000373546, ENST00000374259, ENST00000382642, ENST00000371157, ENST00000299351, ENST00000238616, ENST00000305921, ENST00000394763, ENST00000407911, ENST00000256246, ENST00000244869, ENST00000256442, ENST00000282074, ENST0000…	1886	414	13528	1.19548	1	0.788456	78.6772
SP_PIR_KEYWORDS	cAMP binding	4	0.149533	0.0801718	ENST00000370689, ENST00000374721, ENST00000358598, ENST00000377276	2581	8	19235	3.72627	1	0.528631	71.337
KEGG_PATHWAY	hsa04666:Fc gamma R-mediated phagocytosis	19	0.71028	0.0802908	ENST00000223023, ENST00000354336, ENST00000367731, ENST00000368890, ENST00000325590, ENST00000392200, ENST00000336483, ENST00000368635, ENST00000356142, ENST00000306156, ENST00000274203, ENST00000281419, ENST00000215832, ENST00000294742, ENST00000377290, ENST00000298159, ENST00000366539, ENST00000298316, ENST00000303531	685	95	5085	1.48467	1	0.443387	64.4008
GOTERM_CC_FAT	GO:0012506~vesicle membrane	27	1.00935	0.0803875	ENST00000233154, ENST00000265175, ENST00000369977, ENST00000262225, ENST00000399194, ENST00000273047, ENST00000394524, ENST00000380291, ENST00000261205, ENST00000326950, ENST00000394763, ENST00000371335, ENST00000314797, ENST00000249923, ENST00000288266, ENST00000406470, ENST00000286448, ENST00000399596, ENST00000321867, ENST00000003084, ENST00000286760, ENST00000262017, ENST00000252444, ENST0000…	1663	151	12782	1.37434	1	0.556875	71.3179
INTERPRO	IPR001478:PDZ/DHR/GLGF	28	1.04673	0.0804915	ENST00000340694, ENST00000320481, ENST00000262795, ENST00000395601, ENST00000380682, ENST00000307142, ENST00000286143, ENST00000264907, ENST00000376020, ENST00000394810, ENST00000378179, ENST00000370419, ENST00000380936, ENST00000330909, ENST00000356641, ENST00000307358, ENST00000380195, ENST00000380176, ENST00000222345, ENST00000379018, ENST00000371117, ENST00000254260, ENST00000313143, ENST0000…	2296	149	16659	1.36348	1	0.947107	77.1148
GOTERM_BP_FAT	GO:0070647~protein modification by small protein conjugation or removal	30	1.1215	0.0804993	ENST00000270225, ENST00000322652, ENST00000261537, ENST00000219627, ENST00000361055, ENST00000262650, ENST00000296933, ENST00000358465, ENST00000339942, ENST00000361367, ENST00000343106, ENST00000264033, ENST00000253815, ENST00000373910, ENST00000226440, ENST00000399503, ENST00000349606, ENST00000402508, ENST00000374819, ENST00000355619, ENST00000321458, ENST00000361582, ENST00000310421, ENST0000…	1886	160	13528	1.34491	1	0.789711	78.9568
INTERPRO	IPR006594:LisH dimerisation motif	8	0.299065	0.0806042	ENST00000295024, ENST00000011619, ENST00000383032, ENST00000352689, ENST00000397149, ENST00000369962, ENST00000370007, ENST00000217964	2296	28	16659	2.07305	1	0.945072	77.1641
UP_SEQ_FEATURE	domain:BEN	4	0.149533	0.0812807	ENST00000370750, ENST00000344852, ENST00000393207, ENST00000398878	2579	8	19113	3.70551	1	0.983662	80.7469
UP_SEQ_FEATURE	repeat:REM	4	0.149533	0.0812807	ENST00000399799, ENST00000399089, ENST00000254260, ENST00000305557	2579	8	19113	3.70551	1	0.983662	80.7469
UP_SEQ_FEATURE	domain:PIPK	4	0.149533	0.0812807	ENST00000368890, ENST00000377290, ENST00000376573, ENST00000392200	2579	8	19113	3.70551	1	0.983662	80.7469
UP_SEQ_FEATURE	domain:Piwi	4	0.149533	0.0812807	ENST00000220592, ENST00000245255, ENST00000373204, ENST00000373210	2579	8	19113	3.70551	1	0.983662	80.7469
UP_SEQ_FEATURE	domain:NTF2	4	0.149533	0.0812807	ENST00000372106, ENST00000394123, ENST00000219169, ENST00000357854	2579	8	19113	3.70551	1	0.983662	80.7469
KEGG_PATHWAY	hsa04150:mTOR signaling pathway	12	0.448598	0.0816544	ENST00000298552, ENST00000395544, ENST00000371244, ENST00000297904, ENST00000262056, ENST00000215832, ENST00000321867, ENST00000258418, ENST00000366539, ENST00000357387, ENST00000379565, ENST00000336483	685	52	5085	1.71308	1	0.436837	65.0467
GOTERM_BP_FAT	GO:0016458~gene silencing	13	0.485981	0.0817561	ENST00000220592, ENST00000371541, ENST00000395799, ENST00000406900, ENST00000345080, ENST00000371327, ENST00000354725, ENST00000335749, ENST00000245255, ENST00000373204, ENST00000400140, ENST00000325748, ENST00000373210	1886	56	13528	1.66513	1	0.79347	79.4846
INTERPRO	IPR000372:Leucine-rich repeat, cysteine-rich flanking region, N-terminal	20	0.747664	0.0817721	ENST00000304053, ENST00000344775, ENST00000298119, ENST00000361320, ENST00000266581, ENST00000395118, ENST00000379992, ENST00000304735, ENST00000347624, ENST00000278198, ENST00000407242, ENST00000266718, ENST00000396641, ENST00000377084, ENST00000370490, ENST00000376085, ENST00000394480, ENST00000341420, ENST00000241274, ENST00000262551	2296	99	16659	1.46579	1	0.945204	77.6685
GOTERM_MF_FAT	GO:0016791~phosphatase activity	44	1.64486	0.0829277	ENST00000354300, ENST00000405954, ENST00000391886, ENST00000273062, ENST00000305786, ENST00000369871, ENST00000367080, ENST00000346299, ENST00000231504, ENST00000378551, ENST00000407343, ENST00000298573, ENST00000373546, ENST00000261207, ENST00000265562, ENST00000335007, ENST00000356505, ENST00000342652, ENST00000335183, ENST00000179259, ENST00000240101, ENST00000394763, ENST00000305921, ENST0000…	1820	249	12983	1.26054	1	0.806007	75.8139
GOTERM_BP_FAT	GO:0030308~negative regulation of cell growth	19	0.71028	0.0829599	ENST00000398417, ENST00000313349, ENST00000391791, ENST00000321867, ENST00000340990, ENST00000357103, ENST00000326840, ENST00000231504, ENST00000256015, ENST00000302350, ENST00000346166, ENST00000396473, ENST00000265371, ENST00000228437, ENST00000320816, ENST00000346806, ENST00000366598, ENST00000265362, ENST00000263851	1886	92	13528	1.48135	1	0.79692	79.9784
GOTERM_BP_FAT	GO:0032774~RNA biosynthetic process	51	1.90654	0.0831095	ENST00000346618, ENST00000283875, ENST00000361099, ENST00000240185, ENST00000395713, ENST00000307145, ENST00000250635, ENST00000226067, ENST00000324896, ENST00000379938, ENST00000374259, ENST00000321358, ENST00000231509, ENST00000396473, ENST00000371471, ENST00000265343, ENST00000388901, ENST00000244869, ENST00000328469, ENST00000374574, ENST00000370544, ENST00000280614, ENST00000356248, ENST0000…	1886	296	13528	1.23586	1	0.796033	80.039
GOTERM_BP_FAT	GO:0050730~regulation of peptidyl-tyrosine phosphorylation	15	0.560748	0.0836493	ENST00000381298, ENST00000391791, ENST00000231504, ENST00000357387, ENST00000396169, ENST00000383668, ENST00000306156, ENST00000357703, ENST00000302251, ENST00000357116, ENST00000316059, ENST00000249075, ENST00000252723, ENST00000300589, ENST00000405348	1886	68	13528	1.58225	1	0.796736	80.2561
GOTERM_BP_FAT	GO:0032869~cellular response to insulin stimulus	15	0.560748	0.0836493	ENST00000238738, ENST00000288266, ENST00000361099, ENST00000256720, ENST00000406072, ENST00000304987, ENST00000268035, ENST00000338368, ENST00000336483, ENST00000374259, ENST00000357703, ENST00000270364, ENST00000263754, ENST00000295797, ENST00000305123	1886	68	13528	1.58225	1	0.796736	80.2561
UP_SEQ_FEATURE	repeat:Kelch 6	12	0.448598	0.0837176	ENST00000258157, ENST00000394937, ENST00000367260, ENST00000352689, ENST00000396128, ENST00000248272, ENST00000392647, ENST00000379485, ENST00000242809, ENST00000286104, ENST00000359358, ENST00000359332	2579	52	19113	1.71023	1	0.98515	81.7154
GOTERM_BP_FAT	GO:0051147~regulation of muscle cell differentiation	10	0.373832	0.0838558	ENST00000397277, ENST00000406072, ENST00000370857, ENST00000265354, ENST00000256015, ENST00000360458, ENST00000361642, ENST00000374259, ENST00000268489, ENST00000244869	1886	39	13528	1.83919	1	0.796087	80.3385
GOTERM_BP_FAT	GO:0008213~protein amino acid alkylation	10	0.373832	0.0838558	ENST00000330796, ENST00000360541, ENST00000322652, ENST00000374819, ENST00000219627, ENST00000304363, ENST00000256015, ENST00000313519, ENST00000367380, ENST00000336083	1886	39	13528	1.83919	1	0.796087	80.3385
GOTERM_BP_FAT	GO:0006479~protein amino acid methylation	10	0.373832	0.0838558	ENST00000330796, ENST00000360541, ENST00000322652, ENST00000374819, ENST00000219627, ENST00000304363, ENST00000256015, ENST00000313519, ENST00000367380, ENST00000336083	1886	39	13528	1.83919	1	0.796087	80.3385
GOTERM_MF_FAT	GO:0008022~protein C-terminus binding	27	1.00935	0.0840128	ENST00000270225, ENST00000306467, ENST00000406900, ENST00000231504, ENST00000325590, ENST00000380781, ENST00000370754, ENST00000382642, ENST00000308304, ENST00000396190, ENST00000224237, ENST00000312377, ENST00000330909, ENST00000327443, ENST00000244769, ENST00000371068, ENST00000406655, ENST00000370895, ENST00000217964, ENST00000375571, ENST00000325658, ENST00000355637, ENST00000261667, ENST0000…	1820	141	12983	1.36599	1	0.805879	76.2789
UP_SEQ_FEATURE	repeat:ARM 9	6	0.224299	0.0843143	ENST00000344337, ENST00000389759, ENST00000396190, ENST00000368564, ENST00000261667, ENST00000264904	2579	18	19113	2.47034	1	0.985124	81.9454
GOTERM_BP_FAT	GO:0045740~positive regulation of DNA replication	8	0.299065	0.084597	ENST00000310430, ENST00000257290, ENST00000393326, ENST00000357116, ENST00000268035, ENST00000252723, ENST00000371627, ENST00000244869	1886	28	13528	2.04939	1	0.797591	80.6319
GOTERM_BP_FAT	GO:0031345~negative regulation of cell projection organization	8	0.299065	0.084597	ENST00000374625, ENST00000344094, ENST00000321867, ENST00000395223, ENST00000265371, ENST00000397492, ENST00000265362, ENST00000346166	1886	28	13528	2.04939	1	0.797591	80.6319
GOTERM_CC_FAT	GO:0033267~axon part	12	0.448598	0.084685	ENST00000375395, ENST00000278379, ENST00000305299, ENST00000215832, ENST00000397283, ENST00000267079, ENST00000304053, ENST00000355585, ENST00000257430, ENST00000332191, ENST00000396169, ENST00000311106	1663	54	12782	1.70802	1	0.571117	73.2519
SP_PIR_KEYWORDS	transport	244	9.1215	0.0853391	ENST00000360093, ENST00000324695, ENST00000263512, ENST00000366690, ENST00000398255, ENST00000292535, ENST00000264318, ENST00000263904, ENST00000239944, ENST00000310754, ENST00000376521, ENST00000394622, ENST00000357854, ENST00000262352, ENST00000367630, ENST00000326950, ENST00000378386, ENST00000396573, ENST00000394232, ENST00000391884, ENST00000234725, ENST00000336083, ENST00000309027, ENST0000…	2581	1670	19235	1.08887	1	0.547048	73.6526
GOTERM_BP_FAT	GO:0044087~regulation of cellular component biogenesis	27	1.00935	0.0854115	ENST00000238738, ENST00000298552, ENST00000233154, ENST00000380732, ENST00000005257, ENST00000395223, ENST00000392114, ENST00000257430, ENST00000234313, ENST00000396169, ENST00000389275, ENST00000372602, ENST00000350485, ENST00000298316, ENST00000399503, ENST00000357387, ENST00000371953, ENST00000375571, ENST00000356142, ENST00000284856, ENST00000261168, ENST00000294742, ENST00000374990, ENST0000…	1886	142	13528	1.36385	1	0.799361	80.9494
INTERPRO	IPR003165:Stem cell self-renewal protein Piwi	4	0.149533	0.0855975	ENST00000220592, ENST00000245255, ENST00000373204, ENST00000373210	2296	8	16659	3.62783	1	0.950409	79.2482
INTERPRO	IPR002075:Nuclear transport factor 2	4	0.149533	0.0855975	ENST00000372106, ENST00000394123, ENST00000219169, ENST00000357854	2296	8	16659	3.62783	1	0.950409	79.2482
INTERPRO	IPR019542:Enhancer of polycomb-like	4	0.149533	0.0855975	ENST00000395003, ENST00000375110, ENST00000218343, ENST00000383829	2296	8	16659	3.62783	1	0.950409	79.2482
INTERPRO	IPR002498:Phosphatidylinositol-4-phosphate 5-kinase, core	4	0.149533	0.0855975	ENST00000368890, ENST00000377290, ENST00000376573, ENST00000392200	2296	8	16659	3.62783	1	0.950409	79.2482
INTERPRO	IPR000156:Ran Binding Protein 1	4	0.149533	0.0855975	ENST00000302558, ENST00000366844, ENST00000409630, ENST00000016946, ENST00000329516, ENST00000283195, ENST00000409776	2296	8	16659	3.62783	1	0.950409	79.2482
INTERPRO	IPR002369:Integrin beta subunit, N-terminal	4	0.149533	0.0855975	ENST00000222573, ENST00000409583, ENST00000359614, ENST00000262017	2296	8	16659	3.62783	1	0.950409	79.2482
INTERPRO	IPR001331:Guanine-nucleotide dissociation stimulator, CDC24, conserved site	14	0.523364	0.0857409	ENST00000356641, ENST00000216373, ENST00000263674, ENST00000368315, ENST00000370423, ENST00000349830, ENST00000264276, ENST00000287898, ENST00000392692, ENST00000338585, ENST00000333677, ENST00000298693, ENST00000367682, ENST00000367328	2296	63	16659	1.61237	1	0.948593	79.3053
GOTERM_BP_FAT	GO:0042127~regulation of cell proliferation	124	4.63551	0.086092	ENST00000233154, ENST00000296027, ENST00000371880, ENST00000394524, ENST00000268035, ENST00000392567, ENST00000375276, ENST00000262650, ENST00000374737, ENST00000299351, ENST00000316059, ENST00000249075, ENST00000345382, ENST00000305921, ENST00000373789, ENST00000366969, ENST00000381298, ENST00000266025, ENST00000338561, ENST00000368975, ENST00000345392, ENST00000305123, ENST00000367921, ENST0000…	1886	787	13528	1.13016	1	0.800581	81.211
UP_SEQ_FEATURE	short sequence motif:Bipartite nuclear localization signal	8	0.299065	0.0861872	ENST00000347476, ENST00000308976, ENST00000318511, ENST00000396473, ENST00000302938, ENST00000367245, ENST00000338785, ENST00000324333	2579	29	19113	2.04442	1	0.986052	82.6497
INTERPRO	IPR001412:Aminoacyl-tRNA synthetase, class I, conserved site	9	0.336449	0.0865101	ENST00000373477, ENST00000375629, ENST00000394434, ENST00000234310, ENST00000369426, ENST00000394449, ENST00000393051, ENST00000369523, ENST00000397263	2296	34	16659	1.92062	1	0.947941	79.6091
INTERPRO	IPR017455:Zinc finger, FYVE-related	9	0.336449	0.0865101	ENST00000347230, ENST00000233055, ENST00000377001, ENST00000388768, ENST00000392675, ENST00000296137, ENST00000392200, ENST00000370419, ENST00000329138	2296	34	16659	1.92062	1	0.947941	79.6091
GOTERM_MF_FAT	GO:0016706~oxidoreductase activity, acting on paired donors, with incorporation or reduction of molecular oxygen, 2-oxoglutarate as one donor, and incorporation of one atom each of oxygen into both donors	8	0.299065	0.0865891	ENST00000373644, ENST00000251761, ENST00000305799, ENST00000373008, ENST00000397478, ENST00000263182, ENST00000356457, ENST00000282903	1820	28	12983	2.03815	1	0.81151	77.3494
UP_SEQ_FEATURE	metal ion-binding site:Manganese 1; via carbonyl oxygen	5	0.186916	0.0866052	ENST00000354300, ENST00000378551, ENST00000305921, ENST00000325658, ENST00000308249	2579	13	19113	2.85039	1	0.985893	82.8033
UP_SEQ_FEATURE	domain:SAM 1	5	0.186916	0.0866052	ENST00000360359, ENST00000334329, ENST00000253925, ENST00000341752, ENST00000367467	2579	13	19113	2.85039	1	0.985893	82.8033
UP_SEQ_FEATURE	domain:SAM 2	5	0.186916	0.0866052	ENST00000360359, ENST00000334329, ENST00000253925, ENST00000341752, ENST00000367467	2579	13	19113	2.85039	1	0.985893	82.8033
GOTERM_CC_FAT	GO:0043296~apical junction complex	19	0.71028	0.0867058	ENST00000336273, ENST00000368315, ENST00000265603, ENST00000368346, ENST00000257430, ENST00000299322, ENST00000264907, ENST00000371117, ENST00000396442, ENST00000389759, ENST00000396190, ENST00000340541, ENST00000317837, ENST00000394605, ENST00000368026, ENST00000262376, ENST00000406610, ENST00000330909, ENST00000216832	1663	99	12782	1.47511	1	0.574698	74.1186
GOTERM_BP_FAT	GO:0007611~learning or memory	22	0.82243	0.0867613	ENST00000395855, ENST00000370457, ENST00000369535, ENST00000244769, ENST00000295851, ENST00000344094, ENST00000374625, ENST00000371880, ENST00000242480, ENST00000340800, ENST00000297323, ENST00000325590, ENST00000371953, ENST00000393500, ENST00000399589, ENST00000392233, ENST00000378641, ENST00000340188, ENST00000373256, ENST00000350485, ENST00000396573, ENST00000378993	1886	111	13528	1.42165	1	0.801741	81.4649
GOTERM_CC_FAT	GO:0030135~coated vesicle	28	1.04673	0.0868097	ENST00000409353, ENST00000393512, ENST00000265175, ENST00000369977, ENST00000399194, ENST00000273047, ENST00000325590, ENST00000394622, ENST00000380291, ENST00000261205, ENST00000326950, ENST00000256637, ENST00000394232, ENST00000360820, ENST00000338205, ENST00000314797, ENST00000249923, ENST00000406470, ENST00000380195, ENST00000011473, ENST00000399596, ENST00000252444, ENST00000396603, ENST0000…	1663	159	12782	1.35353	1	0.56985	74.1624
PIR_SUPERFAMILY	PIRSF016955:killer cell immunoglobulin-like receptor	4	0.149533	0.0869359	ENST00000339924, ENST00000391728, ENST00000336077, ENST00000396284, ENST00000358178	905	9	7396	3.63217	1	0.99991	75.8792
SMART	SM00330:PIPKc	4	0.149533	0.0871922	ENST00000368890, ENST00000377290, ENST00000376573, ENST00000392200	1458	7	9079	3.5583	1	0.894235	71.9079
GOTERM_BP_FAT	GO:0050768~negative regulation of neurogenesis	11	0.411215	0.0873055	ENST00000396473, ENST00000374625, ENST00000344094, ENST00000372037, ENST00000321867, ENST00000395223, ENST00000265371, ENST00000397492, ENST00000306139, ENST00000265362, ENST00000346166	1886	45	13528	1.75336	1	0.802405	81.6689
PIR_SUPERFAMILY	PIRSF002504:cadherin	6	0.224299	0.0878009	ENST00000262717, ENST00000397966, ENST00000265071, ENST00000269141, ENST00000268613, ENST00000231021	905	20	7396	2.45171	1	0.999791	76.234
GOTERM_BP_FAT	GO:0001568~blood vessel development	43	1.60748	0.0878452	ENST00000261537, ENST00000304053, ENST00000369426, ENST00000342320, ENST00000371880, ENST00000395223, ENST00000396352, ENST00000330514, ENST00000389275, ENST00000308304, ENST00000305299, ENST00000394166, ENST00000394498, ENST00000396190, ENST00000269141, ENST00000254958, ENST00000268613, ENST00000373202, ENST00000258963, ENST00000377966, ENST00000244869, ENST00000265162, ENST00000357749, ENST0000…	1886	245	13528	1.25891	1	0.803045	81.8692
SP_PIR_KEYWORDS	signal transduction	9	0.336449	0.0879328	ENST00000351004, ENST00000382597, ENST00000215832, ENST00000286548, ENST00000392745, ENST00000393926, ENST00000234313, ENST00000258526, ENST00000313105	2581	35	19235	1.91637	1	0.553486	74.7479
GOTERM_CC_FAT	GO:0030659~cytoplasmic vesicle membrane	25	0.934579	0.0879492	ENST00000265175, ENST00000369977, ENST00000262225, ENST00000399194, ENST00000273047, ENST00000394524, ENST00000261205, ENST00000380291, ENST00000326950, ENST00000394763, ENST00000314797, ENST00000371335, ENST00000249923, ENST00000406470, ENST00000286448, ENST00000399596, ENST00000321867, ENST00000003084, ENST00000286760, ENST00000262017, ENST00000252444, ENST00000396603, ENST00000303575, ENST0000…	1663	139	12782	1.38239	1	0.569584	74.6387
GOTERM_BP_FAT	GO:0046034~ATP metabolic process	21	0.785047	0.0879745	ENST00000342348, ENST00000395248, ENST00000369722, ENST00000381662, ENST00000344720, ENST00000283558, ENST00000393221, ENST00000392233, ENST00000368489, ENST00000392560, ENST00000233190, ENST00000371205, ENST00000381655, ENST00000355691, ENST00000359530, ENST00000367218, ENST00000311637, ENST00000327245, ENST00000393629, ENST00000287878, ENST00000359142	1886	105	13528	1.43457	1	0.802118	81.9169
GOTERM_BP_FAT	GO:0030177~positive regulation of Wnt receptor signaling pathway	4	0.149533	0.0879995	ENST00000256429, ENST00000303660, ENST00000244745, ENST00000325658	1886	8	13528	3.58643	1	0.800797	81.9261
GOTERM_BP_FAT	GO:0031122~cytoplasmic microtubule organization	4	0.149533	0.0879995	ENST00000306467, ENST00000369000, ENST00000372900, ENST00000370754	1886	8	13528	3.58643	1	0.800797	81.9261
GOTERM_BP_FAT	GO:0000278~mitotic cell cycle	62	2.31776	0.0882592	ENST00000240185, ENST00000281189, ENST00000361804, ENST00000394524, ENST00000361055, ENST00000377814, ENST00000406175, ENST00000370007, ENST00000373546, ENST00000374259, ENST00000371157, ENST00000299351, ENST00000238616, ENST00000394763, ENST00000407911, ENST00000305921, ENST00000373910, ENST00000335877, ENST00000256442, ENST00000282074, ENST00000375571, ENST00000326335, ENST00000371737, ENST0000…	1886	370	13528	1.20194	1	0.800376	82.0214
GOTERM_BP_FAT	GO:0045792~negative regulation of cell size	20	0.747664	0.0890942	ENST00000298552, ENST00000398417, ENST00000313349, ENST00000391791, ENST00000321867, ENST00000340990, ENST00000357103, ENST00000326840, ENST00000231504, ENST00000256015, ENST00000302350, ENST00000346166, ENST00000396473, ENST00000265371, ENST00000228437, ENST00000320816, ENST00000346806, ENST00000366598, ENST00000265362, ENST00000263851	1886	99	13528	1.44906	1	0.802139	82.3248
GOTERM_MF_FAT	GO:0008187~poly-pyrimidine tract binding	4	0.149533	0.0891803	ENST00000356731, ENST00000244769, ENST00000259997, ENST00000281156	1820	8	12983	3.56676	1	0.816913	78.3803
KEGG_PATHWAY	hsa04910:Insulin signaling pathway	25	0.934579	0.0894066	ENST00000238738, ENST00000298552, ENST00000371244, ENST00000216373, ENST00000342222, ENST00000254101, ENST00000323584, ENST00000377276, ENST00000336483, ENST00000264867, ENST00000335007, ENST00000264033, ENST00000366539, ENST00000295797, ENST00000287878, ENST00000323798, ENST00000253801, ENST00000369535, ENST00000396535, ENST00000354336, ENST00000358598, ENST00000284601, ENST00000370689, ENST0000…	685	135	5085	1.3747	1	0.455987	68.5185
SP_PIR_KEYWORDS	notch signaling pathway	10	0.373832	0.0899041	ENST00000340188, ENST00000261537, ENST00000256646, ENST00000344094, ENST00000227451, ENST00000396140, ENST00000342320, ENST00000341772, ENST00000254958, ENST00000336735	2581	41	19235	1.81769	1	0.557086	75.5518
UP_SEQ_FEATURE	region of interest:Interaction with E4F1	3	0.11215	0.0905016	ENST00000396473, ENST00000376691, ENST00000403681	2579	4	19113	5.55826	1	0.988063	84.1743
INTERPRO	IPR000998:MAM	6	0.224299	0.0906416	ENST00000360409, ENST00000297153, ENST00000265371, ENST00000377182, ENST00000389048, ENST00000399232	2296	18	16659	2.41855	1	0.953208	81.1705
GOTERM_BP_FAT	GO:0007268~synaptic transmission	51	1.90654	0.0908983	ENST00000395855, ENST00000369977, ENST00000371880, ENST00000278947, ENST00000399589, ENST00000262352, ENST00000220531, ENST00000381918, ENST00000405581, ENST00000396573, ENST00000370419, ENST00000331113, ENST00000357033, ENST00000278379, ENST00000376109, ENST00000244769, ENST00000357578, ENST00000347476, ENST00000392233, ENST00000295452, ENST00000393959, ENST00000293780, ENST00000361925, ENST0000…	1886	298	13528	1.22757	1	0.807454	82.9637
GOTERM_BP_FAT	GO:0007269~neurotransmitter secretion	9	0.336449	0.0911057	ENST00000334329, ENST00000261205, ENST00000220531, ENST00000380195, ENST00000344094, ENST00000399596, ENST00000378496, ENST00000395018, ENST00000370419	1886	34	13528	1.8987	1	0.806835	83.0357
KEGG_PATHWAY	hsa04330:Notch signaling pathway	11	0.411215	0.0912825	ENST00000326018, ENST00000340188, ENST00000256646, ENST00000313143, ENST00000344094, ENST00000227451, ENST00000263754, ENST00000342320, ENST00000310496, ENST00000254958, ENST00000402045	685	47	5085	1.73738	1	0.45159	69.3095
GOTERM_BP_FAT	GO:0007059~chromosome segregation	17	0.635514	0.0916025	ENST00000380834, ENST00000269701, ENST00000200135, ENST00000344094, ENST00000281189, ENST00000361804, ENST00000282074, ENST00000286104, ENST00000315596, ENST00000306698, ENST00000230859, ENST00000371157, ENST00000256496, ENST00000339486, ENST00000407911, ENST00000366977, ENST00000319653	1886	81	13528	1.50541	1	0.807276	83.2071
GOTERM_BP_FAT	GO:0031098~stress-activated protein kinase signaling pathway	14	0.523364	0.0918421	ENST00000378910, ENST00000354336, ENST00000391886, ENST00000338983, ENST00000267079, ENST00000395629, ENST00000257724, ENST00000309100, ENST00000409947, ENST00000341681, ENST00000366920, ENST00000025008, ENST00000392533, ENST00000399503	1886	63	13528	1.59397	1	0.806781	83.2892
GOTERM_MF_FAT	GO:0004843~ubiquitin-specific protease activity	7	0.261682	0.091892	ENST00000310421, ENST00000396444, ENST00000321337, ENST00000380324, ENST00000393654, ENST00000226440, ENST00000351097	1820	23	12983	2.17107	1	0.822473	79.4118
GOTERM_BP_FAT	GO:0006897~endocytosis	39	1.45794	0.092116	ENST00000393512, ENST00000369977, ENST00000399194, ENST00000273047, ENST00000269886, ENST00000325590, ENST00000392200, ENST00000394622, ENST00000380291, ENST00000254868, ENST00000265840, ENST00000359530, ENST00000256637, ENST00000341772, ENST00000409580, ENST00000389484, ENST00000263816, ENST00000220325, ENST00000369535, ENST00000367731, ENST00000376108, ENST00000261401, ENST00000261349, ENST0000…	1886	220	13528	1.27155	1	0.806414	83.3825
GOTERM_BP_FAT	GO:0010324~membrane invagination	39	1.45794	0.092116	ENST00000393512, ENST00000369977, ENST00000399194, ENST00000273047, ENST00000269886, ENST00000325590, ENST00000392200, ENST00000394622, ENST00000380291, ENST00000254868, ENST00000265840, ENST00000359530, ENST00000256637, ENST00000341772, ENST00000409580, ENST00000389484, ENST00000263816, ENST00000220325, ENST00000369535, ENST00000367731, ENST00000376108, ENST00000261401, ENST00000261349, ENST0000…	1886	220	13528	1.27155	1	0.806414	83.3825
GOTERM_BP_FAT	GO:0048592~eye morphogenesis	15	0.560748	0.0921266	ENST00000299293, ENST00000359814, ENST00000330688, ENST00000327443, ENST00000374625, ENST00000367866, ENST00000304053, ENST00000396204, ENST00000367397, ENST00000338561, ENST00000395925, ENST00000396190, ENST00000398015, ENST00000295797, ENST00000361642	1886	69	13528	1.55932	1	0.805095	83.3861
GOTERM_BP_FAT	GO:0043414~biopolymer methylation	15	0.560748	0.0921266	ENST00000322652, ENST00000360541, ENST00000374819, ENST00000219627, ENST00000328469, ENST00000313519, ENST00000256015, ENST00000371327, ENST00000367380, ENST00000330796, ENST00000261168, ENST00000304363, ENST00000336083, ENST00000306108, ENST00000351358	1886	69	13528	1.55932	1	0.805095	83.3861
UP_SEQ_FEATURE	domain:Fibronectin type-III	13	0.485981	0.0928204	ENST00000378910, ENST00000298119, ENST00000291421, ENST00000373878, ENST00000343305, ENST00000357703, ENST00000360772, ENST00000304735, ENST00000261168, ENST00000231228, ENST00000298355, ENST00000297153, ENST00000341420	2579	59	19113	1.63293	1	0.989032	84.9402
SMART	SM00333:TUDOR	8	0.299065	0.0929292	ENST00000368825, ENST00000264183, ENST00000373896, ENST00000380742, ENST00000380707, ENST00000354725, ENST00000381309, ENST00000395390, ENST00000374512	1458	25	9079	1.99265	1	0.895703	74.2679
KEGG_PATHWAY	hsa00760:Nicotinate and nicotinamide metabolism	7	0.261682	0.0929558	ENST00000342348, ENST00000222553, ENST00000242210, ENST00000369871, ENST00000264663, ENST00000377205, ENST00000287713	685	24	5085	2.16515	1	0.446719	69.9997
UP_SEQ_FEATURE	DNA-binding region:Basic motif	29	1.08411	0.0931279	ENST00000330387, ENST00000309964, ENST00000257749, ENST00000320238, ENST00000264444, ENST00000226067, ENST00000242728, ENST00000341724, ENST00000345739, ENST00000307305, ENST00000335681, ENST00000396299, ENST00000354452, ENST00000346562, ENST00000333337, ENST00000297142, ENST00000306139, ENST00000333725, ENST00000286800, ENST00000374721, ENST00000301887, ENST00000367734, ENST00000369208, ENST0000…	2579	161	19113	1.3349	1	0.988829	85.0391
GOTERM_CC_FAT	GO:0030054~cell junction	79	2.95327	0.0932264	ENST00000340694, ENST00000295851, ENST00000264318, ENST00000262795, ENST00000370754, ENST00000399166, ENST00000264907, ENST00000340541, ENST00000409584, ENST00000225394, ENST00000396573, ENST00000394232, ENST00000269141, ENST00000370419, ENST00000380936, ENST00000357033, ENST00000389939, ENST00000396535, ENST00000265603, ENST00000378191, ENST00000286485, ENST00000275954, ENST00000371117, ENST0000…	1663	518	12782	1.17221	1	0.586674	76.7398
INTERPRO	IPR013618:Region of unknown function DUF1736	3	0.11215	0.0940148	ENST00000266712, ENST00000321196, ENST00000256062	2296	4	16659	5.44175	1	0.956715	82.3609
INTERPRO	IPR014811:Region of unknown function DUF1785	3	0.11215	0.0940148	ENST00000220592, ENST00000373204, ENST00000373210	2296	4	16659	5.44175	1	0.956715	82.3609
GOTERM_CC_FAT	GO:0030427~site of polarized growth	12	0.448598	0.0940327	ENST00000298552, ENST00000351698, ENST00000220876, ENST00000344094, ENST00000267079, ENST00000304053, ENST00000366645, ENST00000360416, ENST00000322611, ENST00000257430, ENST00000295797, ENST00000343218	1663	55	12782	1.67697	1	0.584872	77.0461
INTERPRO	IPR000571:Zinc finger, CCCH-type	12	0.448598	0.0940938	ENST00000345429, ENST00000258349, ENST00000343936, ENST00000373670, ENST00000370857, ENST00000242351, ENST00000357472, ENST00000358691, ENST00000376511, ENST00000396516, ENST00000332127, ENST00000318308	2296	52	16659	1.67438	1	0.955037	82.3879
GOTERM_BP_FAT	GO:0010464~regulation of mesenchymal cell proliferation	6	0.224299	0.0941973	ENST00000372037, ENST00000318796, ENST00000345122, ENST00000361642, ENST00000305123, ENST00000393500	1886	18	13528	2.39095	1	0.811146	84.0759
UP_SEQ_FEATURE	repeat:ARM 7	7	0.261682	0.0942967	ENST00000344337, ENST00000389759, ENST00000396190, ENST00000368564, ENST00000261667, ENST00000264904, ENST00000257430	2579	24	19113	2.16155	1	0.989109	85.4094
UP_SEQ_FEATURE	repeat:HEAT 7	7	0.261682	0.0942967	ENST00000401558, ENST00000409915, ENST00000337273, ENST00000391791, ENST00000378629, ENST00000400555, ENST00000338205	2579	24	19113	2.16155	1	0.989109	85.4094
GOTERM_MF_FAT	GO:0003712~transcription cofactor activity	61	2.28037	0.0943862	ENST00000406072, ENST00000282892, ENST00000335712, ENST00000394166, ENST00000263754, ENST00000369964, ENST00000361642, ENST00000295859, ENST00000388901, ENST00000379177, ENST00000394947, ENST00000283628, ENST00000380790, ENST00000398864, ENST00000374721, ENST00000356248, ENST00000375370, ENST00000261168, ENST00000368975, ENST00000396137, ENST00000263707, ENST00000354725, ENST00000312960, ENST0000…	1820	363	12983	1.19875	1	0.827016	80.3196
GOTERM_BP_FAT	GO:0042981~regulation of apoptosis	126	4.71028	0.0943954	ENST00000282588, ENST00000216373, ENST00000371880, ENST00000231504, ENST00000268035, ENST00000326176, ENST00000396169, ENST00000380781, ENST00000377205, ENST00000399799, ENST00000231509, ENST00000370558, ENST00000377795, ENST00000380629, ENST00000299351, ENST00000396573, ENST00000340208, ENST00000316059, ENST00000395957, ENST00000371199, ENST00000399503, ENST00000282574, ENST00000353065, ENST0000…	1886	804	13528	1.1241	1	0.81051	84.1405
UP_SEQ_FEATURE	nucleotide phosphate-binding region:GTP	49	1.83178	0.0949264	ENST00000368322, ENST00000005257, ENST00000366690, ENST00000395590, ENST00000398255, ENST00000371675, ENST00000409784, ENST00000216554, ENST00000317483, ENST00000286548, ENST00000328902, ENST00000309311, ENST00000397762, ENST00000336083, ENST00000360299, ENST00000367731, ENST00000408997, ENST00000261890, ENST00000321437, ENST00000356142, ENST00000398868, ENST00000351004, ENST00000357390, ENST0000…	2579	295	19113	1.23098	1	0.989087	85.6053
GOTERM_BP_FAT	GO:0021533~cell differentiation in hindbrain	5	0.186916	0.0952925	ENST00000376109, ENST00000226382, ENST00000393085, ENST00000321867, ENST00000355691	1886	13	13528	2.75879	1	0.812315	84.4297
GOTERM_BP_FAT	GO:0045947~negative regulation of translational initiation	5	0.186916	0.0952925	ENST00000303236, ENST00000220592, ENST00000360839, ENST00000228958, ENST00000265192	1886	13	13528	2.75879	1	0.812315	84.4297
GOTERM_BP_FAT	GO:0043576~regulation of respiratory gaseous exchange	5	0.186916	0.0952925	ENST00000395855, ENST00000392233, ENST00000339562, ENST00000373482, ENST00000381151	1886	13	13528	2.75879	1	0.812315	84.4297
GOTERM_BP_FAT	GO:0002286~T cell activation during immune response	5	0.186916	0.0952925	ENST00000340188, ENST00000231228, ENST00000396473, ENST00000344094, ENST00000355691	1886	13	13528	2.75879	1	0.812315	84.4297
GOTERM_BP_FAT	GO:0021631~optic nerve morphogenesis	3	0.11215	0.0959558	ENST00000395925, ENST00000374625, ENST00000398015	1886	4	13528	5.37964	1	0.813288	84.6404
GOTERM_BP_FAT	GO:0009448~gamma-aminobutyric acid metabolic process	3	0.11215	0.0959558	ENST00000381918, ENST00000357578, ENST00000268251	1886	4	13528	5.37964	1	0.813288	84.6404
GOTERM_BP_FAT	GO:0015871~choline transport	3	0.11215	0.0959558	ENST00000344094, ENST00000374723, ENST00000264047	1886	4	13528	5.37964	1	0.813288	84.6404
GOTERM_BP_FAT	GO:0046886~positive regulation of hormone biosynthetic process	3	0.11215	0.0959558	ENST00000368975, ENST00000283147, ENST00000344775	1886	4	13528	5.37964	1	0.813288	84.6404
GOTERM_BP_FAT	GO:0032352~positive regulation of hormone metabolic process	3	0.11215	0.0959558	ENST00000368975, ENST00000283147, ENST00000344775	1886	4	13528	5.37964	1	0.813288	84.6404
GOTERM_BP_FAT	GO:0051481~reduction of cytosolic calcium ion concentration	3	0.11215	0.0959558	ENST00000392233, ENST00000381298, ENST00000296533	1886	4	13528	5.37964	1	0.813288	84.6404
GOTERM_BP_FAT	GO:0048861~leukemia inhibitory factor signaling pathway	3	0.11215	0.0959558	ENST00000381298, ENST00000249075, ENST00000263409	1886	4	13528	5.37964	1	0.813288	84.6404
GOTERM_BP_FAT	GO:0070498~interleukin-1-mediated signaling pathway	3	0.11215	0.0959558	ENST00000393682, ENST00000256458, ENST00000410023	1886	4	13528	5.37964	1	0.813288	84.6404
GOTERM_MF_FAT	GO:0004675~transmembrane receptor protein serine/threonine kinase activity	6	0.224299	0.0959583	ENST00000372037, ENST00000400137, ENST00000352511, ENST00000374990, ENST00000404525, ENST00000374574	1820	18	12983	2.37784	1	0.82832	80.8724
GOTERM_MF_FAT	GO:0004653~polypeptide N-acetylgalactosaminyltransferase activity	6	0.224299	0.0959583	ENST00000265000, ENST00000409882, ENST00000366672, ENST00000375011, ENST00000308120, ENST00000377657	1820	18	12983	2.37784	1	0.82832	80.8724
GOTERM_MF_FAT	GO:0005024~transforming growth factor beta receptor activity	6	0.224299	0.0959583	ENST00000372037, ENST00000400137, ENST00000352511, ENST00000374990, ENST00000404525, ENST00000374574	1820	18	12983	2.37784	1	0.82832	80.8724
GOTERM_BP_FAT	GO:0032868~response to insulin stimulus	20	0.747664	0.0963037	ENST00000298552, ENST00000238738, ENST00000361099, ENST00000288266, ENST00000350997, ENST00000256720, ENST00000406072, ENST00000242480, ENST00000304987, ENST00000268035, ENST00000338368, ENST00000336483, ENST00000374259, ENST00000357703, ENST00000270364, ENST00000263754, ENST00000256637, ENST00000366113, ENST00000295797, ENST00000305123	1886	100	13528	1.43457	1	0.813173	84.7498
GOTERM_BP_FAT	GO:0048534~hemopoietic or lymphoid organ development	45	1.68224	0.0965081	ENST00000406072, ENST00000376691, ENST00000234313, ENST00000257430, ENST00000250635, ENST00000396352, ENST00000335712, ENST00000336483, ENST00000360249, ENST00000340188, ENST00000396190, ENST00000396473, ENST00000377795, ENST00000397311, ENST00000300651, ENST00000292174, ENST00000379096, ENST00000357116, ENST00000252723, ENST00000229335, ENST00000254958, ENST00000373202, ENST00000368171, ENST0000…	1886	260	13528	1.24146	1	0.812569	84.8137
GOTERM_BP_FAT	GO:0019725~cellular homeostasis	76	2.84112	0.0966129	ENST00000395855, ENST00000205402, ENST00000324695, ENST00000395248, ENST00000400137, ENST00000292301, ENST00000390015, ENST00000242480, ENST00000394524, ENST00000299767, ENST00000396169, ENST00000312413, ENST00000290209, ENST00000399589, ENST00000360249, ENST00000396473, ENST00000286548, ENST00000396573, ENST00000299351, ENST00000340385, ENST00000397457, ENST00000316059, ENST00000331113, ENST0000…	1886	466	13528	1.16982	1	0.811627	84.8464
GOTERM_MF_FAT	GO:0015220~choline transmembrane transporter activity	3	0.11215	0.0969048	ENST00000374723, ENST00000264047, ENST00000366952	1820	4	12983	5.35014	1	0.827541	81.1981
GOTERM_BP_FAT	GO:0043069~negative regulation of programmed cell death	60	2.24299	0.0971849	ENST00000268035, ENST00000395629, ENST00000380781, ENST00000299767, ENST00000389275, ENST00000361781, ENST00000399799, ENST00000396473, ENST00000370558, ENST00000377795, ENST00000380629, ENST00000256637, ENST00000340208, ENST00000397457, ENST00000316059, ENST00000295797, ENST00000395957, ENST00000371199, ENST00000263851, ENST00000406655, ENST00000353065, ENST00000356444, ENST00000382002, ENST0000…	1886	359	13528	1.19881	1	0.812284	85.0236
SP_PIR_KEYWORDS	dioxygenase	14	0.523364	0.0975968	ENST00000373644, ENST00000305799, ENST00000373008, ENST00000397478, ENST00000399251, ENST00000263182, ENST00000381309, ENST00000356457, ENST00000251761, ENST00000399787, ENST00000331397, ENST00000282903, ENST00000377967, ENST00000343295	2581	66	19235	1.58084	1	0.583651	78.4661
GOTERM_MF_FAT	GO:0005096~GTPase activator activity	39	1.45794	0.0977982	ENST00000380732, ENST00000261864, ENST00000373643, ENST00000354200, ENST00000332776, ENST00000361627, ENST00000320481, ENST00000360413, ENST00000379237, ENST00000389275, ENST00000402538, ENST00000281419, ENST00000310078, ENST00000225394, ENST00000355235, ENST00000394449, ENST00000268182, ENST00000369741, ENST00000370452, ENST00000312377, ENST00000356641, ENST00000409939, ENST00000357749, ENST0000…	1820	220	12983	1.26458	1	0.826607	81.5008
GOTERM_BP_FAT	GO:0030111~regulation of Wnt receptor signaling pathway	11	0.411215	0.09831	ENST00000256429, ENST00000303660, ENST00000261349, ENST00000244745, ENST00000391791, ENST00000394767, ENST00000265165, ENST00000257724, ENST00000231504, ENST00000257430, ENST00000325658	1886	46	13528	1.71525	1	0.814794	85.3664
KEGG_PATHWAY	hsa00512:O-Glycan biosynthesis	8	0.299065	0.0983648	ENST00000265000, ENST00000409882, ENST00000366672, ENST00000375011, ENST00000308120, ENST00000322348, ENST00000304661, ENST00000377657	685	30	5085	1.97956	1	0.455513	72.1342
GOTERM_BP_FAT	GO:0030856~regulation of epithelial cell differentiation	8	0.299065	0.098737	ENST00000396190, ENST00000276925, ENST00000374990, ENST00000257430, ENST00000382002, ENST00000256015, ENST00000361642, ENST00000405348	1886	29	13528	1.97872	1	0.814943	85.4946
GOTERM_BP_FAT	GO:0060548~negative regulation of cell death	60	2.24299	0.0994929	ENST00000268035, ENST00000395629, ENST00000380781, ENST00000299767, ENST00000389275, ENST00000361781, ENST00000399799, ENST00000396473, ENST00000370558, ENST00000377795, ENST00000380629, ENST00000256637, ENST00000340208, ENST00000397457, ENST00000316059, ENST00000295797, ENST00000395957, ENST00000371199, ENST00000263851, ENST00000406655, ENST00000353065, ENST00000356444, ENST00000382002, ENST0000…	1886	360	13528	1.19548	1	0.816179	85.7188
UP_SEQ_FEATURE	zinc finger region:C3H1-type 2	8	0.299065	0.0999537	ENST00000345429, ENST00000343936, ENST00000370857, ENST00000242351, ENST00000357472, ENST00000396516, ENST00000332127, ENST00000318308	2579	30	19113	1.97627	1	0.991218	87.0821
UP_SEQ_FEATURE	zinc finger region:PHD-type 2	8	0.299065	0.0999537	ENST00000307729, ENST00000399787, ENST00000373896, ENST00000328469, ENST00000381309, ENST00000287239, ENST00000381216, ENST00000374512	2579	30	19113	1.97627	1	0.991218	87.0821
UP_SEQ_FEATURE	zinc finger region:C3H1-type 1	8	0.299065	0.0999537	ENST00000345429, ENST00000343936, ENST00000370857, ENST00000242351, ENST00000357472, ENST00000396516, ENST00000332127, ENST00000318308	2579	30	19113	1.97627	1	0.991218	87.0821

## Sheet: microT_Functional_clusters
Annotation Cluster 1	Enrichment Score: 6.46848233242676
Category	Term	Count	%	PValue	Genes	List Total	Pop Hits	Pop Total	Fold Enrichment	Bonferroni	Benjamini	FDR
SP_PIR_KEYWORDS	rna-binding	127	4.74766	1.58329e-10	ENST00000379607, ENST00000286070, ENST00000356352, ENST00000240185, ENST00000345080, ENST00000225388, ENST00000357854, ENST00000321358, ENST00000265997, ENST00000409401, ENST00000371477, ENST00000369467, ENST00000370950, ENST00000394123, ENST00000373204, ENST00000319822, ENST00000265085, ENST00000373477, ENST00000282574, ENST00000244769, ENST00000254940, ENST00000369519, ENST00000370947, ENST0000…	2581	540	19235	1.75273	1.04022e-07	1.48603e-08	2.36744e-07
INTERPRO	IPR000504:RNA recognition motif, RNP-1	63	2.35514	2.44152e-09	ENST00000392524, ENST00000286070, ENST00000395799, ENST00000240185, ENST00000374255, ENST00000357854, ENST00000265997, ENST00000369467, ENST00000370950, ENST00000407627, ENST00000335749, ENST00000394123, ENST00000313117, ENST00000319822, ENST00000265085, ENST00000282574, ENST00000334121, ENST00000354667, ENST00000259997, ENST00000369519, ENST00000244020, ENST00000355585, ENST00000262031, ENST0000…	2296	211	16659	2.16638	5.90114e-06	5.90114e-06	4.29056e-06
UP_SEQ_FEATURE	domain:RRM 1	37	1.38318	1.45986e-08	ENST00000356731, ENST00000313899, ENST00000392524, ENST00000240185, ENST00000258729, ENST00000286070, ENST00000374255, ENST00000373521, ENST00000336761, ENST00000379915, ENST00000265997, ENST00000407627, ENST00000374039, ENST00000258962, ENST00000374616, ENST00000324324, ENST00000265085, ENST00000254799, ENST00000282574, ENST00000354667, ENST00000281722, ENST00000259997, ENST00000244020, ENST0000…	2579	101	19113	2.71493	8.92664e-05	2.97564e-05	2.83706e-05
UP_SEQ_FEATURE	domain:RRM 2	37	1.38318	1.45986e-08	ENST00000356731, ENST00000313899, ENST00000392524, ENST00000240185, ENST00000258729, ENST00000286070, ENST00000374255, ENST00000373521, ENST00000336761, ENST00000379915, ENST00000265997, ENST00000407627, ENST00000374039, ENST00000258962, ENST00000374616, ENST00000324324, ENST00000265085, ENST00000254799, ENST00000282574, ENST00000354667, ENST00000281722, ENST00000259997, ENST00000244020, ENST0000…	2579	101	19113	2.71493	8.92664e-05	2.97564e-05	2.83706e-05
INTERPRO	IPR012677:Nucleotide-binding, alpha-beta plait	60	2.24299	6.22879e-08	ENST00000392524, ENST00000286070, ENST00000395799, ENST00000240185, ENST00000374255, ENST00000357854, ENST00000265997, ENST00000369467, ENST00000370950, ENST00000407627, ENST00000335749, ENST00000308330, ENST00000394123, ENST00000400140, ENST00000313117, ENST00000319822, ENST00000265085, ENST00000282574, ENST00000334121, ENST00000354667, ENST00000259997, ENST00000244020, ENST00000262031, ENST0000…	2296	213	16659	2.04385	0.000150539	7.52721e-05	0.00010946
SMART	SM00360:RRM	63	2.35514	6.28114e-07	ENST00000392524, ENST00000286070, ENST00000395799, ENST00000240185, ENST00000374255, ENST00000357854, ENST00000265997, ENST00000369467, ENST00000370950, ENST00000407627, ENST00000335749, ENST00000394123, ENST00000313117, ENST00000319822, ENST00000265085, ENST00000282574, ENST00000334121, ENST00000354667, ENST00000259997, ENST00000369519, ENST00000244020, ENST00000355585, ENST00000262031, ENST0000…	1458	211	9079	1.85925	0.000247446	0.000247446	0.000874166
GOTERM_MF_FAT	GO:0003723~RNA binding	143	5.34579	7.55842e-06	ENST00000379607, ENST00000286070, ENST00000356352, ENST00000240185, ENST00000345080, ENST00000225388, ENST00000357854, ENST00000342756, ENST00000321358, ENST00000265997, ENST00000409401, ENST00000371477, ENST00000369467, ENST00000370950, ENST00000354853, ENST00000394123, ENST00000373204, ENST00000319822, ENST00000265085, ENST00000282574, ENST00000373477, ENST00000360541, ENST00000244769, ENST0000…	1820	718	12983	1.42074	0.0101146	0.00507016	0.0123922
UP_SEQ_FEATURE	domain:RRM 3	17	0.635514	0.000602574	ENST00000254799, ENST00000356731, ENST00000282574, ENST00000286070, ENST00000281722, ENST00000374255, ENST00000379915, ENST00000319592, ENST00000293677, ENST00000407627, ENST00000374001, ENST00000354440, ENST00000357065, ENST00000374039, ENST00000324324, ENST00000374616, ENST00000409636	2579	50	19113	2.51974	0.974924	0.194921	1.16455
UP_SEQ_FEATURE	domain:RRM	28	1.04673	0.00413935	ENST00000395799, ENST00000357854, ENST00000313871, ENST00000264867, ENST00000369467, ENST00000341148, ENST00000370950, ENST00000306904, ENST00000321370, ENST00000335749, ENST00000394123, ENST00000313117, ENST00000400140, ENST00000344989, ENST00000319822, ENST00000262056, ENST00000334121, ENST00000369519, ENST00000253329, ENST00000355585, ENST00000359995, ENST00000372795, ENST00000292123, ENST0000…	2579	119	19113	1.74377	1	0.47815	7.74468
Annotation Cluster 2	Enrichment Score: 6.376367517696268
Category	Term	Count	%	PValue	Genes	List Total	Pop Hits	Pop Total	Fold Enrichment	Bonferroni	Benjamini	FDR
SP_PIR_KEYWORDS	nucleus	715	26.729	2.28604e-12	ENST00000323061, ENST00000286070, ENST00000240185, ENST00000336078, ENST00000231504, ENST00000292535, ENST00000257724, ENST00000399251, ENST00000393207, ENST00000324306, ENST00000377205, ENST00000323460, ENST00000356715, ENST00000230122, ENST00000318833, ENST00000368655, ENST00000231509, ENST00000297142, ENST00000234725, ENST00000223023, ENST00000366508, ENST00000361272, ENST00000356347, ENST0000…	2581	4283	19235	1.24412	1.50194e-09	3.75485e-10	3.41825e-09
SP_PIR_KEYWORDS	transcription regulation	369	13.7944	1.03095e-10	ENST00000398392, ENST00000240185, ENST00000336078, ENST00000398399, ENST00000332670, ENST00000257724, ENST00000292535, ENST00000399251, ENST00000398253, ENST00000307145, ENST00000325144, ENST00000393207, ENST00000379938, ENST00000324306, ENST00000356715, ENST00000358465, ENST00000335681, ENST00000266427, ENST00000230122, ENST00000371477, ENST00000371018, ENST00000318833, ENST00000368655, ENST0000…	2581	2026	19235	1.35735	6.77336e-08	1.35467e-08	1.54154e-07
SP_PIR_KEYWORDS	Transcription	375	14.0187	1.50064e-10	ENST00000398392, ENST00000240185, ENST00000263331, ENST00000336078, ENST00000398399, ENST00000332670, ENST00000257724, ENST00000292535, ENST00000399251, ENST00000398253, ENST00000307145, ENST00000325144, ENST00000393207, ENST00000379938, ENST00000324306, ENST00000356715, ENST00000358465, ENST00000335681, ENST00000266427, ENST00000230122, ENST00000371477, ENST00000371018, ENST00000318833, ENST0000…	2581	2071	19235	1.34945	9.85921e-08	1.6432e-08	2.24385e-07
GOTERM_BP_FAT	GO:0006350~transcription	378	14.1308	1.24253e-08	ENST00000398392, ENST00000240185, ENST00000263331, ENST00000336078, ENST00000398399, ENST00000332670, ENST00000257724, ENST00000292535, ENST00000399251, ENST00000398253, ENST00000307145, ENST00000325144, ENST00000393207, ENST00000379938, ENST00000324306, ENST00000356715, ENST00000358465, ENST00000335681, ENST00000266427, ENST00000230122, ENST00000371477, ENST00000371018, ENST00000318833, ENST0000…	1886	2101	13528	1.2905	4.94017e-05	4.94017e-05	2.30755e-05
GOTERM_BP_FAT	GO:0045449~regulation of transcription	452	16.8972	2.8494e-08	ENST00000240185, ENST00000336078, ENST00000292535, ENST00000231504, ENST00000257724, ENST00000399251, ENST00000393207, ENST00000324306, ENST00000356715, ENST00000230122, ENST00000318833, ENST00000368655, ENST00000231509, ENST00000249075, ENST00000297142, ENST00000223023, ENST00000361272, ENST00000356347, ENST00000375281, ENST00000259034, ENST00000389708, ENST00000314393, ENST00000369271, ENST0000…	1886	2601	13528	1.24649	0.000113286	5.66445e-05	5.29174e-05
SP_PIR_KEYWORDS	dna-binding	326	12.1869	1.58408e-07	ENST00000398392, ENST00000240185, ENST00000336078, ENST00000332670, ENST00000292535, ENST00000398253, ENST00000307145, ENST00000325144, ENST00000393207, ENST00000379938, ENST00000324306, ENST00000356715, ENST00000358465, ENST00000335681, ENST00000230122, ENST00000266427, ENST00000371477, ENST00000318833, ENST00000231509, ENST00000373670, ENST00000371471, ENST00000345382, ENST00000297142, ENST0000…	2581	1868	19235	1.3006	0.000104069	8.6728e-06	0.000236861
GOTERM_MF_FAT	GO:0003677~DNA binding	394	14.729	1.06902e-05	ENST00000336078, ENST00000240185, ENST00000292535, ENST00000393207, ENST00000324306, ENST00000356715, ENST00000230122, ENST00000318833, ENST00000368655, ENST00000231509, ENST00000373670, ENST00000297142, ENST00000366508, ENST00000361272, ENST00000356347, ENST00000375281, ENST00000389708, ENST00000314393, ENST00000307169, ENST00000379428, ENST00000360647, ENST00000330387, ENST00000337339, ENST0000…	1820	2331	12983	1.20575	0.0142755	0.00358813	0.0175263
GOTERM_MF_FAT	GO:0030528~transcription regulator activity	266	9.94393	2.64522e-05	ENST00000240185, ENST00000398399, ENST00000361055, ENST00000332670, ENST00000292535, ENST00000307145, ENST00000379938, ENST00000324306, ENST00000266427, ENST00000335681, ENST00000368655, ENST00000231509, ENST00000402157, ENST00000371471, ENST00000345382, ENST00000297142, ENST00000283628, ENST00000361272, ENST00000244815, ENST00000389708, ENST00000256495, ENST00000314393, ENST00000354725, ENST0000…	1820	1512	12983	1.25497	0.0349532	0.00709047	0.0433624
GOTERM_BP_FAT	GO:0051252~regulation of RNA metabolic process	309	11.5514	4.55638e-05	ENST00000332670, ENST00000257724, ENST00000292535, ENST00000399251, ENST00000398253, ENST00000307145, ENST00000345080, ENST00000324306, ENST00000379938, ENST00000356715, ENST00000335681, ENST00000266427, ENST00000371477, ENST00000368655, ENST00000231509, ENST00000402157, ENST00000249075, ENST00000399503, ENST00000283628, ENST00000361272, ENST00000244815, ENST00000356347, ENST00000399107, ENST0000…	1886	1813	13528	1.22251	0.165703	0.0223912	0.0845844
GOTERM_MF_FAT	GO:0003700~transcription factor activity	177	6.61682	0.000148249	ENST00000240185, ENST00000332670, ENST00000292535, ENST00000383773, ENST00000262952, ENST00000396788, ENST00000324896, ENST00000373482, ENST00000324306, ENST00000397358, ENST00000321358, ENST00000266427, ENST00000335681, ENST00000368655, ENST00000231509, ENST00000371471, ENST00000340208, ENST00000345382, ENST00000371402, ENST00000303660, ENST00000321027, ENST00000283628, ENST00000361272, ENST0000…	1820	975	12983	1.29501	0.180786	0.0219129	0.242793
GOTERM_BP_FAT	GO:0006355~regulation of transcription, DNA-dependent	297	11.1028	0.000234459	ENST00000332670, ENST00000257724, ENST00000292535, ENST00000399251, ENST00000398253, ENST00000307145, ENST00000345080, ENST00000324306, ENST00000379938, ENST00000356715, ENST00000266427, ENST00000335681, ENST00000371477, ENST00000368655, ENST00000231509, ENST00000402157, ENST00000249075, ENST00000399503, ENST00000283628, ENST00000361272, ENST00000244815, ENST00000356347, ENST00000399107, ENST0000…	1886	1773	13528	1.20154	0.606359	0.0478849	0.434527
GOTERM_MF_FAT	GO:0043565~sequence-specific DNA binding	102	3.81308	0.0342792	ENST00000292535, ENST00000383773, ENST00000373482, ENST00000397358, ENST00000266427, ENST00000231509, ENST00000368655, ENST00000340208, ENST00000371402, ENST00000303660, ENST00000286800, ENST00000374721, ENST00000371116, ENST00000338561, ENST00000368975, ENST00000314393, ENST00000340553, ENST00000388910, ENST00000377473, ENST00000360647, ENST00000330387, ENST00000367866, ENST00000283921, ENST0000…	1820	607	12983	1.19871	1	0.63936	43.5551
Annotation Cluster 3	Enrichment Score: 5.485760460557677
Category	Term	Count	%	PValue	Genes	List Total	Pop Hits	Pop Total	Fold Enrichment	Bonferroni	Benjamini	FDR
SP_PIR_KEYWORDS	zinc-finger	334	12.486	2.60289e-13	ENST00000261537, ENST00000263331, ENST00000336078, ENST00000332670, ENST00000399251, ENST00000398253, ENST00000345080, ENST00000307145, ENST00000325144, ENST00000379938, ENST00000324306, ENST00000356715, ENST00000374423, ENST00000358465, ENST00000399799, ENST00000230122, ENST00000315249, ENST00000318833, ENST00000368655, ENST00000231509, ENST00000314607, ENST00000373670, ENST00000225394, ENST0000…	2581	1718	19235	1.44886	1.70975e-10	5.69917e-11	3.89122e-10
SP_PIR_KEYWORDS	zinc	384	14.3551	4.94878e-09	ENST00000338356, ENST00000261537, ENST00000263331, ENST00000336078, ENST00000332670, ENST00000231504, ENST00000399251, ENST00000398253, ENST00000345080, ENST00000307145, ENST00000325144, ENST00000379938, ENST00000324306, ENST00000356715, ENST00000377205, ENST00000374423, ENST00000358465, ENST00000399799, ENST00000230122, ENST00000315249, ENST00000318833, ENST00000368655, ENST00000231509, ENST0000…	2581	2189	19235	1.30734	3.25134e-06	4.06418e-07	7.39971e-06
SP_PIR_KEYWORDS	metal-binding	493	18.4299	5.57185e-08	ENST00000261537, ENST00000336078, ENST00000231504, ENST00000304987, ENST00000399251, ENST00000393487, ENST00000324306, ENST00000356715, ENST00000230122, ENST00000399799, ENST00000318833, ENST00000368655, ENST00000231509, ENST00000373670, ENST00000396710, ENST00000305921, ENST00000359930, ENST00000324689, ENST00000356347, ENST00000375281, ENST00000360772, ENST00000314393, ENST00000307169, ENST0000…	2581	2972	19235	1.23624	3.66064e-05	3.6607e-06	8.33136e-05
INTERPRO	IPR007087:Zinc finger, C2H2-type	152	5.68224	8.01792e-06	ENST00000392159, ENST00000367084, ENST00000336078, ENST00000332670, ENST00000325144, ENST00000398253, ENST00000307145, ENST00000381216, ENST00000396788, ENST00000335712, ENST00000332307, ENST00000324306, ENST00000379938, ENST00000356715, ENST00000230122, ENST00000318833, ENST00000309495, ENST00000368863, ENST00000371471, ENST00000316059, ENST00000295208, ENST00000345382, ENST00000360357, ENST0000…	2296	784	16659	1.40671	0.0191928	0.00643897	0.0140892
INTERPRO	IPR015880:Zinc finger, C2H2-like	154	5.75701	8.32841e-06	ENST00000392159, ENST00000367084, ENST00000336078, ENST00000332670, ENST00000325144, ENST00000398253, ENST00000307145, ENST00000381216, ENST00000396788, ENST00000335712, ENST00000332307, ENST00000324306, ENST00000379938, ENST00000356715, ENST00000230122, ENST00000318833, ENST00000309495, ENST00000368863, ENST00000371471, ENST00000316059, ENST00000295208, ENST00000345382, ENST00000360357, ENST0000…	2296	797	16659	1.40197	0.0199286	0.00501982	0.0146348
GOTERM_MF_FAT	GO:0008270~zinc ion binding	391	14.6168	9.7989e-06	ENST00000322342, ENST00000261537, ENST00000336078, ENST00000399251, ENST00000324306, ENST00000356715, ENST00000377205, ENST00000399799, ENST00000230122, ENST00000318833, ENST00000368655, ENST00000231509, ENST00000373670, ENST00000396710, ENST00000369519, ENST00000324689, ENST00000356347, ENST00000286744, ENST00000375281, ENST00000314393, ENST00000307169, ENST00000356609, ENST00000379428, ENST0000…	1820	2311	12983	1.20693	0.0130931	0.00438356	0.0160652
GOTERM_MF_FAT	GO:0046914~transition metal ion binding	456	17.0467	5.02038e-05	ENST00000322342, ENST00000261537, ENST00000336078, ENST00000231504, ENST00000399251, ENST00000324306, ENST00000356715, ENST00000377205, ENST00000230122, ENST00000399799, ENST00000318833, ENST00000368655, ENST00000231509, ENST00000373670, ENST00000389039, ENST00000396710, ENST00000305921, ENST00000369519, ENST00000324689, ENST00000356347, ENST00000286744, ENST00000375281, ENST00000314393, ENST0000…	1820	2785	12983	1.168	0.0652963	0.0111912	0.0822828
GOTERM_MF_FAT	GO:0043167~ion binding	663	24.785	0.000161459	ENST00000360093, ENST00000261537, ENST00000322342, ENST00000336078, ENST00000234310, ENST00000231504, ENST00000304987, ENST00000399251, ENST00000393487, ENST00000264318, ENST00000324306, ENST00000388718, ENST00000393380, ENST00000377205, ENST00000356715, ENST00000230122, ENST00000399799, ENST00000318833, ENST00000368655, ENST00000231509, ENST00000373670, ENST00000389039, ENST00000396573, ENST0000…	1820	4241	12983	1.11519	0.195214	0.0214838	0.2644
GOTERM_MF_FAT	GO:0046872~metal ion binding	646	24.1495	0.000259602	ENST00000360093, ENST00000261537, ENST00000322342, ENST00000336078, ENST00000234310, ENST00000231504, ENST00000304987, ENST00000399251, ENST00000393487, ENST00000324306, ENST00000388718, ENST00000393380, ENST00000377205, ENST00000356715, ENST00000230122, ENST00000399799, ENST00000318833, ENST00000368655, ENST00000231509, ENST00000373670, ENST00000389039, ENST00000396573, ENST00000396710, ENST0000…	1820	4140	12983	1.1131	0.294755	0.0192136	0.424797
GOTERM_MF_FAT	GO:0043169~cation binding	647	24.1869	0.000630677	ENST00000360093, ENST00000261537, ENST00000322342, ENST00000336078, ENST00000234310, ENST00000231504, ENST00000304987, ENST00000399251, ENST00000393487, ENST00000324306, ENST00000388718, ENST00000393380, ENST00000377205, ENST00000356715, ENST00000230122, ENST00000399799, ENST00000318833, ENST00000368655, ENST00000231509, ENST00000373670, ENST00000389039, ENST00000396573, ENST00000396710, ENST0000…	1820	4179	12983	1.10442	0.571955	0.041539	1.02906
SMART	SM00355:ZnF_C2H2	154	5.75701	0.00727727	ENST00000392159, ENST00000367084, ENST00000336078, ENST00000332670, ENST00000325144, ENST00000398253, ENST00000307145, ENST00000381216, ENST00000396788, ENST00000335712, ENST00000332307, ENST00000324306, ENST00000379938, ENST00000356715, ENST00000230122, ENST00000318833, ENST00000309495, ENST00000368863, ENST00000371471, ENST00000316059, ENST00000295208, ENST00000345382, ENST00000360357, ENST0000…	1458	797	9079	1.20321	0.943738	0.616817	9.66551
Annotation Cluster 4	Enrichment Score: 3.957106770074599
Category	Term	Count	%	PValue	Genes	List Total	Pop Hits	Pop Total	Fold Enrichment	Bonferroni	Benjamini	FDR
SP_PIR_KEYWORDS	isopeptide bond	70	2.61682	3.24085e-05	ENST00000361099, ENST00000270112, ENST00000368890, ENST00000395713, ENST00000262952, ENST00000370754, ENST00000321358, ENST00000378670, ENST00000369155, ENST00000396473, ENST00000392872, ENST00000231509, ENST00000336592, ENST00000382352, ENST00000393593, ENST00000299351, ENST00000340208, ENST00000328142, ENST00000407911, ENST00000361642, ENST00000303660, ENST00000265165, ENST00000328469, ENST0000…	2581	319	19235	1.63535	0.0210676	0.00106407	0.0484482
SP_PIR_KEYWORDS	ubl conjugation	114	4.26168	3.95512e-05	ENST00000299293, ENST00000360093, ENST00000270112, ENST00000261537, ENST00000240185, ENST00000262952, ENST00000324896, ENST00000370754, ENST00000321358, ENST00000315249, ENST00000231509, ENST00000382352, ENST00000299351, ENST00000340208, ENST00000371199, ENST00000303660, ENST00000389708, ENST00000379883, ENST00000220876, ENST00000393959, ENST00000256495, ENST00000256689, ENST00000296328, ENST0000…	2581	588	19235	1.44488	0.0256509	0.00123665	0.059123
UP_SEQ_FEATURE	cross-link:Glycyl lysine isopeptide (Lys-Gly) (interchain with G-Cter in ubiquitin)	44	1.64486	0.00104921	ENST00000372686, ENST00000342222, ENST00000270112, ENST00000368890, ENST00000368346, ENST00000262952, ENST00000339746, ENST00000286104, ENST00000278916, ENST00000265872, ENST00000370754, ENST00000378670, ENST00000321358, ENST00000369155, ENST00000389759, ENST00000231509, ENST00000396473, ENST00000315699, ENST00000040738, ENST00000382352, ENST00000328142, ENST00000407911, ENST00000322215, ENST0000…	2579	199	19113	1.63862	0.99837	0.286703	2.01942
Annotation Cluster 5	Enrichment Score: 3.821221039923923
Category	Term	Count	%	PValue	Genes	List Total	Pop Hits	Pop Total	Fold Enrichment	Bonferroni	Benjamini	FDR
INTERPRO	IPR019786:Zinc finger, PHD-type, conserved site	30	1.1215	1.19138e-05	ENST00000382422, ENST00000341550, ENST00000368346, ENST00000397478, ENST00000397560, ENST00000218343, ENST00000262043, ENST00000262952, ENST00000381216, ENST00000358465, ENST00000269197, ENST00000395003, ENST00000339594, ENST00000402157, ENST00000360911, ENST00000287239, ENST00000395390, ENST00000398924, ENST00000374512, ENST00000359246, ENST00000242315, ENST00000328469, ENST00000381309, ENST0000…	2296	93	16659	2.34054	0.0283851	0.0057426	0.0209344
UP_SEQ_FEATURE	zinc finger region:PHD-type	19	0.71028	9.04002e-05	ENST00000382422, ENST00000341550, ENST00000359246, ENST00000368346, ENST00000242315, ENST00000397478, ENST00000397560, ENST00000262043, ENST00000218343, ENST00000262952, ENST00000383829, ENST00000358465, ENST00000395003, ENST00000339594, ENST00000402157, ENST00000360911, ENST00000395390, ENST00000367503, ENST00000313552	2579	52	19113	2.70787	0.424676	0.0490146	0.175536
INTERPRO	IPR001965:Zinc finger, PHD-type	27	1.00935	0.00013805	ENST00000382422, ENST00000341550, ENST00000368346, ENST00000397478, ENST00000397560, ENST00000218343, ENST00000262043, ENST00000262952, ENST00000381216, ENST00000358465, ENST00000395003, ENST00000339594, ENST00000402157, ENST00000360911, ENST00000395390, ENST00000287239, ENST00000374512, ENST00000359246, ENST00000328469, ENST00000381309, ENST00000383829, ENST00000359486, ENST00000307729, ENST0000…	2296	90	16659	2.1767	0.283725	0.0363978	0.242323
INTERPRO	IPR019787:Zinc finger, PHD-finger	25	0.934579	0.000358092	ENST00000382422, ENST00000341550, ENST00000368346, ENST00000397478, ENST00000397560, ENST00000218343, ENST00000262043, ENST00000262952, ENST00000381216, ENST00000358465, ENST00000395003, ENST00000339594, ENST00000402157, ENST00000360911, ENST00000395390, ENST00000287239, ENST00000374512, ENST00000359246, ENST00000328469, ENST00000383829, ENST00000307729, ENST00000373896, ENST00000399787, ENST0000…	2296	85	16659	2.13402	0.579227	0.0756797	0.627421
SMART	SM00249:PHD	27	1.00935	0.00147111	ENST00000382422, ENST00000341550, ENST00000368346, ENST00000397478, ENST00000397560, ENST00000218343, ENST00000262043, ENST00000262952, ENST00000381216, ENST00000358465, ENST00000395003, ENST00000339594, ENST00000402157, ENST00000360911, ENST00000395390, ENST00000287239, ENST00000374512, ENST00000359246, ENST00000328469, ENST00000381309, ENST00000383829, ENST00000359486, ENST00000307729, ENST0000…	1458	90	9079	1.86811	0.440126	0.251752	2.02806
Annotation Cluster 6	Enrichment Score: 3.7597943691397844
Category	Term	Count	%	PValue	Genes	List Total	Pop Hits	Pop Total	Fold Enrichment	Bonferroni	Benjamini	FDR
GOTERM_BP_FAT	GO:0046907~intracellular transport	132	4.93458	8.48523e-06	ENST00000005259, ENST00000281187, ENST00000356352, ENST00000369977, ENST00000225724, ENST00000292535, ENST00000371120, ENST00000397492, ENST00000380781, ENST00000298573, ENST00000263904, ENST00000370754, ENST00000394622, ENST00000342756, ENST00000315249, ENST00000369467, ENST00000392220, ENST00000326950, ENST00000377795, ENST00000360416, ENST00000389467, ENST00000263816, ENST00000395957, ENST0000…	1886	657	13528	1.44112	0.0331746	0.00839888	0.0157571
GOTERM_BP_FAT	GO:0008104~protein localization	167	6.24299	1.81697e-05	ENST00000005259, ENST00000281187, ENST00000369977, ENST00000366690, ENST00000225724, ENST00000398255, ENST00000234313, ENST00000371120, ENST00000397492, ENST00000298573, ENST00000313833, ENST00000263904, ENST00000239944, ENST00000310754, ENST00000357854, ENST00000342756, ENST00000379939, ENST00000315249, ENST00000367630, ENST00000370558, ENST00000392220, ENST00000377795, ENST00000326950, ENST0000…	1886	882	13528	1.35813	0.0696956	0.0143448	0.0337383
GOTERM_BP_FAT	GO:0015031~protein transport	143	5.34579	0.000118943	ENST00000005259, ENST00000281187, ENST00000369977, ENST00000366690, ENST00000225724, ENST00000398255, ENST00000234313, ENST00000371120, ENST00000397492, ENST00000313833, ENST00000298573, ENST00000263904, ENST00000239944, ENST00000310754, ENST00000342756, ENST00000315249, ENST00000367630, ENST00000392220, ENST00000377795, ENST00000326950, ENST00000263816, ENST00000395957, ENST00000397762, ENST0000…	1886	762	13528	1.34609	0.376836	0.0332176	0.220663
GOTERM_BP_FAT	GO:0045184~establishment of protein localization	144	5.38318	0.000125179	ENST00000005259, ENST00000281187, ENST00000369977, ENST00000366690, ENST00000225724, ENST00000398255, ENST00000234313, ENST00000371120, ENST00000397492, ENST00000313833, ENST00000298573, ENST00000263904, ENST00000239944, ENST00000310754, ENST00000342756, ENST00000315249, ENST00000367630, ENST00000392220, ENST00000377795, ENST00000326950, ENST00000263816, ENST00000395957, ENST00000397762, ENST0000…	1886	769	13528	1.34316	0.392098	0.0326382	0.232219
SP_PIR_KEYWORDS	protein transport	94	3.51402	0.000200341	ENST00000005259, ENST00000398425, ENST00000393512, ENST00000281187, ENST00000369977, ENST00000265175, ENST00000262225, ENST00000337273, ENST00000306121, ENST00000366690, ENST00000259512, ENST00000225724, ENST00000398255, ENST00000371120, ENST00000409784, ENST00000263904, ENST00000239944, ENST00000310754, ENST00000317483, ENST00000380291, ENST00000301765, ENST00000367630, ENST00000264904, ENST0000…	2581	485	19235	1.44441	0.123341	0.00546988	0.299144
GOTERM_BP_FAT	GO:0070727~cellular macromolecule localization	83	3.1028	0.000505601	ENST00000005259, ENST00000398425, ENST00000393512, ENST00000369977, ENST00000265175, ENST00000337273, ENST00000259512, ENST00000225724, ENST00000395713, ENST00000371120, ENST00000397492, ENST00000298573, ENST00000263904, ENST00000342756, ENST00000315249, ENST00000380291, ENST00000396473, ENST00000395758, ENST00000353617, ENST00000392220, ENST00000370558, ENST00000264904, ENST00000377795, ENST0000…	1886	414	13528	1.43804	0.866116	0.0772816	0.934813
[truncated: 4,881 more rows]

## Sheet: Starbase_Kegg_pathway_enrich
Category	Term	Count	%	PValue	Genes	List Total	Pop Hits	Pop Total	Fold Enrichment	Bonferroni	Benjamini	FDR
KEGG_PATHWAY	hsa04722:Neurotrophin signaling pathway	32	1.64863	4.246e-06	CAMK2G, MAPKAPK2, MAGED1, MAP3K5, KRAS, MAP3K3, MAP3K1, BCL2, RAC1, GAB1, RHOA, CAMK2D, PIK3R3, MAP2K7, FRS2, AKT3, IRS2, MAP2K1, PIK3CD, TP53, YWHAE, RPS6KA5, MAPK1, RPS6KA3, YWHAG, CRKL, YWHAH, PSEN1, BAX, CALM3, MAPK9, CRK, CALM1	548	124	5085	2.39463	0.00069186	0.00069186	0.00514314
[truncated: 41 more rows]

## Sheet: Starbase_Functional_annotation
		Category	Term	Count	%	PValue	Genes	List Total	Pop Hits	Pop Total	Fold Enrichment	Bonferroni	Benjamini	FDR
[truncated: 1,159 more rows]

[truncated: 1 more sheets: Starbase_Functional_clusters]
