# Supplementary material for: Selective extracellular vesicle-mediated export of an overlapping set of microRNAs from multiple cell types
Source: BMC Genomics. 2012 Aug 1;13:357. doi: 10.1186/1471-2164-13-357 (PMC3532190; doi:10.1186/1471-2164-13-357)
Supplement: Additional file 5 — Table S5. Primer sequences. [file 1471-2164-13-357-S5.xlsx]

## Sheet: Sheet1
Name	Sequence (5'-3')
poly T adaptor	GCGAGCACAGAATTAATACGACTCACTATAGGTTTTTTTTTTTTVN
miR-218	TTGTGCTTGATCTAACCATGT
miR-9	TCTTTGGTTATCTAGCTGTAT
miR-378	CTCCTGACTCCAGGTCCTGTG
miR-20a	TAAAGTGCTTATAGTGCAGGTAG
miR-21	TAGCTTATCAGACTGATGTTGA
miR-28	AAGGAGCTCACAGTCTATTG
miR-10a	TACCCTGTAGATCCGAATTTG
miR-7	TGGAAGACTAGTGATTTTGTTG
miR-222	AGCTACATCTGGCTACTGGGT
miR-320a	AAAAGCTGGGTTGAGAGGGCGA
miR-125a	TCCCTGAGACCCTTTAACCTGTGA
miR-720	TCTCGCTGGGGCCTCCA
miR-1246	AATGGATTTTTGGAGCAGG
miR-150	TCTCCCAACCCTTGTACCAG
miR-451	AAACCGTTACCATTACTGAGT
Mir-26a	TTCAAGTAATCCAGGATAGGCT
miR-146a	TGAGAACTGAATTCCATGGG
Reverse RACE	GCGAGCCACAATTAATACGAC
